# Supplementary material for: Milk Fat Globule Membrane-Containing Protein Powder Promotes Fitness in Caenorhabditis elegans
Source: Nutrients. 2024 Jul 17;16(14):2290. doi: 10.3390/nu16142290 (PMC11280102; doi:10.3390/nu16142290)
Supplement: Supplementary file 1 [file nutrients-16-02290-s001.zip]

Archive with 2 entries (2 files):
- Supplementary Materials file S1 .pdf
- Supplementary Materials file S2.xlsx
