# Supplementary material for: Milk Fat Globule Membrane-Containing Protein Powder Promotes Fitness in Caenorhabditis elegans
Source: Nutrients. 2024 Jul 17;16(14):2290. doi: 10.3390/nu16142290 (PMC11280102; doi:10.3390/nu16142290)
Supplement: Supplementary file 1 [file nutrients-16-02290-s001.zip › Supplementary Materials file S2.xlsx]

## Sheet: down in MProPow2
gene_id	1_MProPow2	2_MProPow2	3_MProPow2	1_Ctrl	2_Ctrl	3_Ctrl	MProPow2	Ctrl	log2FoldChange	pvalue	padj	gene_name	gene_chr	gene_start	gene_end	gene_strand	gene_length	gene_biotype	gene_description	Family	1_MProPow2_count	2_MProPow2_count	3_MProPow2_count	1_Ctrl_count	2_Ctrl_count	3_Ctrl_count	1_MProPow2_fpkm	2_MProPow2_fpkm	3_MProPow2_fpkm	1_Ctrl_fpkm	2_Ctrl_fpkm	3_Ctrl_fpkm
180142	86.8956516204624	122.565205911463	62.8231667824636	925.091431941384	791.656247900609	817.500796596861	90.7613414381296	844.749492146285	-3.2164580488975	3.1913898090667e-61	5.00601405450202e-57	T19C9.8	NC_003283.11	17239097	17240721	+	1183	protein_coding	Uncharacterized protein && - && -	-	89	121	60	852	950	820	2.32952103355593	3.29890765799255	1.67909656843222	24.6338502906513	21.0147830923883	21.4972287689385
177447	2397.92944247029	3104.64757122838	2939.07715263959	8198.78568379037	8989.04836431986	9190.90224856885	2813.88472211275	8792.91209889303	-1.64393259047941	2.4926096541208e-40	1.95495375172694e-36	C17H12.8	NC_003282.8	6818703	6820575	+	1097	protein_coding	CUB_2 domain-containing protein && - && PF02408:CUB-like domain	-	2456	3065	2807	7551	10787	9219	69.32391945247	90.1142317709221	84.7120035241273	235.437311739432	257.323886534964	260.633693043843
177668	1125.73804852127	1253.00131993785	1184.21669384944	3199.81742949678	3404.95518833883	3135.41464060625	1187.65202076952	3246.72908614729	-1.45111345780633	7.91660962568012e-39	4.13933128628061e-35	C49C8.5	NC_003282.8	8648666	8653664	-	1386	protein_coding	Fibrinogen C-terminal domain-containing protein && sp|Q92752|TENR_HUMAN Tenascin-R OS=Homo sapiens OX=9606 GN=TNR PE=1 SV=3 && PF00147:Fibrinogen beta and gamma chains, C-terminal globular domain	-	1153	1237	1131	2947	4086	3145	25.7589081849737	28.7856474925418	27.0152221375055	72.7267789414501	77.147380265387	70.3737655631599
178742	2849.00574638774	2981.06942973087	3275.18109492577	7827.44616533502	7906.56261061156	7828.06860351043	3035.08542368146	7854.02579315234	-1.3718016987614	2.08839220583225e-38	8.18963003517115e-35	F54E2.1	NC_003283.11	2810398	2812017	+	1332	protein_coding	Uncharacterized protein && - && PF03409:Transmembrane glycoprotein	-	2918	2943	3128	7209	9488	7852	67.8332205579922	71.261600252708	77.7448603621649	185.117828955449	186.404547117929	182.822412901425
189814	65.415827624393	88.1253959859279	86.9053807157412	429.972074000925	363.328551668069	443.643724982443	80.1488681086874	412.314783550479	-2.36354575390758	1.191630035488e-33	3.73838174733297e-30	Y41C4A.32	NC_003281.10	11721706	11723607	+	995	protein_coding	WD_REPEATS_REGION domain-containing protein && sp|Q20168|COPB2_CAEEL Probable coatomer subunit beta' OS=Caenorhabditis elegans OX=6239 GN=copb-2 PE=3 SV=3 && PF00400:WD domain, G-beta repeat	-	67	87	83	396	436	445	2.08503378285446	2.82010777082313	2.76162165758444	13.6128654752175	11.4669906814671	13.8704419989902
6418627	189.412993419884	216.768215413662	147.634441938789	674.274388774178	685.824307391791	701.854342444134	184.605216924112	687.317679536701	-1.8956461722687	6.22967525120529e-31	1.44889905350617e-27	F33H12.7	NC_003280.10	2586078	2586911	-	589	protein_coding	Uncharacterized protein && - && -	-	194	214	141	621	823	704	10.198770268464	11.7183917343124	7.92525028025464	36.0623274888507	36.5654221281336	37.0689884262134
6418795	208.940106143584	299.828933469364	276.42193384284	1046.69969529518	842.48891223949	932.150298558616	261.730324485262	940.446302031096	-1.84531557902179	6.53643482183876e-30	1.28163145769204e-26	Y37H2A.14	NC_003283.11	18143745	18144720	+	682	protein_coding	Uncharacterized protein && - && -	-	214	296	264	964	1011	935	9.71607308143737	13.99835070386	12.8152983255181	48.347064140374	38.7929522621958	42.5187615826241
180033	547.735511899768	670.563357961888	706.760626302715	1817.609221913	1698.31098233836	1812.4590831867	641.686498721457	1776.12642914602	-1.46909376424044	5.25822428602843e-29	9.16450068340465e-26	cpr-3	NC_003283.11	15296834	15298700	-	1369	protein_coding	Cathepsin B-like cysteine proteinase 3 && sp|P43507|CPR3_CAEEL Cathepsin B-like cysteine proteinase 3 OS=Caenorhabditis elegans OX=6239 GN=cpr-3 PE=2 SV=1 && PF00112:Papain family cysteine protease	-	561	662	675	1674	2038	1818	12.6888068687291	15.596389575103	16.3233575274816	41.8243743525217	38.9571145713168	41.1854486361625
186113	467.674349732601	527.739440329522	562.267342703049	1340.94826108874	1294.98295709215	1511.37952151322	519.227044255057	1382.43691323137	-1.4130012787847	2.11403651598036e-26	3.31607767896679e-23	hsp-17	NC_003283.11	8384799	8385929	-	560	protein_coding	SHSP domain-containing protein && sp|P02517|HSP26_DROME Heat shock protein 26 OS=Drosophila melanogaster OX=7227 GN=Hsp26 PE=1 SV=2 && PF00011:Hsp20/alpha crystallin family	-	479	521	537	1235	1554	1516	26.4855417398014	30.0067686341514	31.7464689322769	75.4321312120495	72.6187950581787	83.958475602395
180613	15621.6901789595	18254.1121961196	16283.7648300146	39392.391022105	42626.1056764336	34393.8536363355	16719.8557350312	38804.1167782914	-1.2146699127757	9.43473940916902e-25	1.23327768643521e-21	irg-7	NC_003284.9	3235754	3243636	-	6823	protein_coding	Protein irg-7 && sp|A0A131MBU3|IRG7_CAEEL Protein irg-7 OS=Caenorhabditis elegans OX=6239 GN=irg-7 PE=2 SV=1 && PF00059:Lectin C-type domain|PF00092:von Willebrand factor type A domain	-	16000	18021	15552	36280	51152	34499	72.6115964725171	85.1869459911854	75.4605636121965	181.873470763507	196.188387967881	156.813881873619
178564	4481.47237008901	5192.30781406743	4388.19819975508	9689.57269794004	9554.87425097724	9460.07934013123	4687.32612797051	9568.17542968284	-1.02946408919015	5.02891981291654e-21	6.06797201426222e-18	dod-19	NC_003283.11	411782	414759	-	1396	protein_coding	Downstream Of DAF-16 (regulated by DAF-16) && - && PF03409:Transmembrane glycoprotein	-	4590	5126	4191	8924	11466	9489	101.809578946087	118.430269333343	99.3897071245011	218.651061914518	214.937686604475	210.808636244448
191209	5402.17573501144	6662.07734941894	4118.05858259049	13764.5353083579	13924.8167393886	14527.5873268408	5394.10388900696	14072.3131248624	-1.38335988415768	1.80357783898783e-20	2.02078014159737e-17	ZK6.11	NC_003283.11	415870	417706	-	1244	protein_coding	Uncharacterized protein && - && PF03409:Transmembrane glycoprotein	-	5533	6577	3933	12677	16710	14572	137.721474551651	170.52065606553	104.667712871259	348.556798189258	351.513590400674	363.288920129411
174926	1598.2941764348	2341.90707493638	1960.08280361286	4743.80805886374	4578.27307996415	4916.96820587283	1966.76135166135	4746.34978156691	-1.27107247372204	3.22817790350522e-20	3.37581323962553e-17	clec-62	NC_003280.10	12893062	12895128	-	1290	protein_coding	VWFA domain-containing protein && - && PF00092:von Willebrand factor type A domain	-	1637	2312	1872	4369	5494	4932	39.2934664007877	57.8052991206662	48.0424672110122	115.842996270689	111.451263370245	118.573251179034
179043	4452.18170100347	4222.92845822222	3550.5559759889	8757.9665376047	8264.05790571615	8472.0997188782	4075.22204507153	8498.04138739968	-1.06011623714874	8.27469376047057e-20	8.11230289542134e-17	acs-1	NC_003283.11	6524989	6532089	+	2403	protein_coding	fatty Acid CoA Synthetase family && sp|Q0P4F7|ACSF2_DANRE Medium-chain acyl-CoA ligase ACSF2, mitochondrial OS=Danio rerio OX=7955 GN=acsf2 PE=2 SV=1 && PF00501:AMP-binding enzyme|PF13193:AMP-binding enzyme C-terminal domain	-	4560	4169	3391	8066	9917	8498	58.7587361542303	55.9561283552591	46.7178865056455	114.810575646696	107.997224279254	109.677192859938
188466	1365.92153502277	1461.66605066315	1389.43903867215	2870.82364560214	2624.96545356518	2826.359461405	1405.67554145269	2774.04952019077	-0.980512616434315	4.92430486916517e-19	4.29125812098472e-16	pho-14	NC_003280.10	1097927	1100819	-	1369	protein_coding	intestinal acid PHOsphatase && sp|B1H1P9|PPAL_XENLA Lysosomal acid phosphatase OS=Xenopus laevis OX=8355 GN=acp2 PE=2 SV=1 && PF00328:Histidine phosphatase superfamily (branch 2)	-	1399	1443	1327	2644	3150	2835	31.6428534926062	33.9963597535855	32.0905117614341	66.0595255603747	60.2134008339784	64.2248332692634
173171	1515.30394735907	1611.58051739783	1392.58019701128	3285.59468668384	2953.29446585238	2968.92362471397	1506.48822058939	3069.27092575006	-1.02640917460152	6.26517662322271e-19	5.17239792167744e-16	gale-1	NC_003279.8	12970241	12978787	+	1390	protein_coding	UDP-glucose 4-epimerase && sp|Q564Q1|GALE_CAEEL UDP-glucose 4-epimerase OS=Caenorhabditis elegans OX=6239 GN=gale-1 PE=1 SV=1 && PF16363:GDP-mannose 4,6 dehydratase	-	1552	1591	1330	3026	3544	2978	34.5730974856133	36.9168734479674	31.6771432830403	74.461464053063	66.7213713620287	66.445146538886
176965	442.289103191792	715.132523747875	857.536226580627	1981.5632198275	2118.30545490879	2033.78246958243	671.652617840098	2044.55038143957	-1.60672878195198	1.02896468962221e-18	8.07017006070703e-16	hpo-6	NC_003282.8	1562184	1564076	+	1483	protein_coding	Uncharacterized protein && - && PF03409:Transmembrane glycoprotein	-	453	706	819	1825	2542	2040	9.45841630131443	15.3544082418376	18.2831877493021	42.0919615828046	44.8559899978472	42.6621154652358
187270	229.443574503468	289.699577608912	226.163400416869	621.070773556892	620.82516282732	700.857390253162	248.43551750975	647.584442212458	-1.38202797360425	1.17579460304794e-18	8.78262578257619e-16	K10D11.5	NC_003282.8	12989685	12991843	-	1595	protein_coding	CUB_2 domain-containing protein && - && PF02408:CUB-like domain	-	235	286	216	572	745	703	4.56213937468716	5.78328878566741	4.48334574648221	12.2662775981845	12.223107643445	13.6693545442763
174927	19058.4620183306	28297.3685317573	21272.9713253219	52762.7852626287	51497.6555871177	56578.0337898396	22876.2672918033	53612.824879862	-1.22872892058939	1.60847637593743e-18	1.14684365604339e-15	clec-63	NC_003280.10	12895638	12897446	+	1297	protein_coding	C-type LECtin && - && PF00059:Lectin C-type domain|PF00092:von Willebrand factor type A domain	-	19520	27936	20317	48594	61798	56751	466.016411513509	694.694370140522	518.595534468396	1281.50445662914	1246.86804531742	1357.02207620918
4362999	64.4394719882081	61.789070748754	39.7880056288936	252.988619298524	236.663552003972	205.372151340187	55.3388494552852	231.674774214228	-2.06261125771986	2.70287923321325e-18	1.84336363705143e-15	B0205.13	NC_003279.8	10727755	10728808	-	453	protein_coding	Uncharacterized protein && - && -	-	66	61	38	233	284	206	4.51135608447999	4.34311337317272	2.7771194678919	17.5928081446197	16.4061315327429	14.1033534069153
259654	296.812113400231	329.204065464673	295.268883877579	785.024771471386	679.157728462101	715.811673117739	307.095020914161	726.664724350409	-1.2417320007035	2.97209545178647e-18	1.94251205236344e-15	cdr-4	NC_003283.11	12407366	12408625	-	964	protein_coding	CaDmium Responsive && sp|Q95RI5|FAXC_DROME Failed axon connections OS=Drosophila melanogaster OX=7227 GN=fax PE=1 SV=1 && PF17172:Glutathione S-transferase N-terminal domain|PF17171:Glutathione S-transferase, C-terminal domain	-	304	325	282	723	815	718	9.76467793766359	10.8736627842554	9.6845900727593	25.6530324769723	22.1241516101887	23.0994043277043
178511	767.415530041387	961.275871156845	879.52433495449	1928.35960461021	1818.30940307277	1793.51699155824	869.405245384241	1846.72866641374	-1.08694213786831	5.21802604164507e-18	3.27399825956978e-15	T28F3.8	NC_003282.8	17305115	17307323	-	1610	protein_coding	Uncharacterized protein && - && -	-	786	949	840	1776	2182	1799	15.1167365398812	19.0112148435682	17.2727933952636	37.7306713698574	35.4662214351622	34.654421844375
180080	392.494965746358	332.242872222809	174.85781421119	1026.06972204766	974.987168467066	1219.27252955849	299.865217393452	1073.44314002441	-1.83849846497411	6.37865914200663e-18	3.84829412698138e-15	argk-1	NC_003283.11	16103894	16105952	+	1213	protein_coding	Arginine kinase && sp|Q10454|KARG1_CAEEL Probable arginine kinase F46H5.3 OS=Caenorhabditis elegans OX=6239 GN=F46H5.3 PE=3 SV=2 && PF00217:ATP:guanido phosphotransferase, C-terminal catalytic domain|PF02807:ATP:guanido phosphotransferase, N-terminal domain	-	402	328	167	945	1170	1223	10.2618727812375	8.72132711796379	4.5579004830453	26.647008178883	25.2412647424876	31.2693624534606
184408	228.467218867283	247.156282995016	255.480878248685	563.52400607697	615.825228630053	573.247509808774	243.701460036995	584.198914838599	-1.26249423648209	1.07072484774238e-17	6.22051480062481e-15	F13B6.2	NC_003282.8	7458836	7460325	-	1236	protein_coding	Uncharacterized protein && - && -	-	234	244	244	519	739	575	5.86217475320005	6.36708853736971	6.53552565629849	14.3623774062013	15.6463131718109	14.4278874016804
176311	204.058327962659	299.828933469364	207.31645038213	682.960693299449	600.825426038252	674.936633287896	237.067903938051	652.907584208532	-1.46102283374499	2.35837561127135e-17	1.32119570851437e-14	C40H1.7	NC_003281.10	9325024	9327043	+	1233	protein_coding	Lipase_3 domain-containing protein && sp|Q03572|YLF2_CAEEL Uncharacterized protein C40H1.2 OS=Caenorhabditis elegans OX=6239 GN=C40H1.2 PE=4 SV=1 && PF01764:Lipase (class 3)	-	209	296	198	629	721	677	5.24861338457952	7.74280225468979	5.31632205474658	17.4487779702791	15.3023538098527	17.0286007219986
183779	338.795405756185	417.329461450601	375.891947915074	811.0836850472	845.822201704335	873.330119291281	377.338938373953	843.412002014272	-1.16085895611013	6.18464057892377e-17	3.34525076279304e-14	cdr-2	NC_003283.11	12414656	12415709	-	870	protein_coding	CaDmium Responsive && sp|Q95RI5|FAXC_DROME Failed axon connections OS=Drosophila melanogaster OX=7227 GN=fax PE=1 SV=1 && PF17171:Glutathione S-transferase, C-terminal domain|PF17172:Glutathione S-transferase N-terminal domain	-	347	412	359	747	1015	876	12.3501319100574	15.2738139724037	13.6610589142425	29.3682992494993	30.5304243487838	31.2275724012911
178519	485.24875118393	496.338437162123	459.656170291692	996.753444274872	969.987234269799	981.997908107205	480.414452879248	982.912862217292	-1.03247467271936	1.80961555249614e-16	9.46187651881817e-14	C49C3.9	NC_003282.8	17339640	17342314	-	1624	protein_coding	Uncharacterized protein && - && -	-	497	490	439	918	1164	985	9.47614588199646	9.73149555280574	8.94927108538467	19.3345515713141	18.7565520453823	18.8106401756799
259335	5181.51936123364	3861.3104540041	4410.18630812894	8924.09211165051	8826.55050290868	10137.0098778011	4484.33870778889	9295.88416412009	-1.05162024309158	2.77970462922322e-16	1.40653054238695e-13	col-93	NC_003281.10	10984552	10985609	-	1001	protein_coding	Col_cuticle_N domain-containing protein && sp|P17656|COL2_CAEEL Cuticle collagen 2 OS=Caenorhabditis elegans OX=6239 GN=col-2 PE=2 SV=1 && PF01391:Collagen triple helix repeat (20 copies)|PF01484:Nematode cuticle collagen N-terminal domain	-	5307	3812	4212	8219	10592	10168	164.163417391274	122.825445454154	139.30395712284	280.842189714599	276.904456716699	315.032116141171
178041	1377.63780265699	1778.71488909528	2071.07039826188	4343.15226263561	3833.28288457137	3755.5189033907	1742.47436333805	3977.31801686589	-1.19079739332756	3.11766162762788e-16	1.52823875909284e-13	B0035.13	NC_003282.8	11304793	11306720	-	949	protein_coding	Lipase_3 domain-containing protein && sp|Q9XTR8|LIP1_CAEEL Lipase ZK262.3 OS=Caenorhabditis elegans OX=6239 GN=ZK262.3 PE=1 SV=1 && PF01764:Lipase (class 3)	-	1411	1756	1978	4000	4600	3767	46.0386070847491	59.6798650647093	69.0032018549457	144.16878104375	126.846261030624	123.107008524988
177224	4950.1230754578	6144.46726494987	5054.12376764919	10319.3297760222	10254.8650385946	10388.241829926	5382.90470268562	10320.8122148476	-0.939102697508818	5.16095180105311e-16	2.45317242276724e-13	nspg-10	NC_003282.8	4605786	4608217	+	1032	protein_coding	Nematode Specific Peptide family && - && -	-	5070	6066	4827	9504	12306	10420	152.121162684784	189.579879144659	154.848416952161	314.995375531195	312.049337239314	313.142051217949
181293	1077.89662234821	1288.45406544943	902.55949610806	2461.48154484873	2203.30433626233	2775.51489966544	1089.63672796857	2480.10026025883	-1.18617483548837	6.51429704378232e-16	3.00539010084616e-13	clc-1	NC_003284.9	11047446	11049275	+	825	protein_coding	CLaudin-like in Caenorhabditis && - && PF06653:Tight junction protein, Claudin-like	-	1104	1272	862	2267	2644	2784	41.4358735375841	49.7281950409556	34.5909496822723	93.9885650509837	83.8674721851267	104.657089472422
184831	437.407325010867	480.1314677854	271.186669944301	1003.26817266883	1046.65289196123	1101.63217102382	396.241820913523	1050.51774521796	-1.40597647219358	3.52908135589232e-15	1.53769917079241e-12	F22E5.1	NC_003280.10	2673775	2677593	+	1397	protein_coding	Uncharacterized protein && - && PF07801:Protein of unknown function (DUF1647)	-	448	474	259	924	1256	1105	9.92985671903762	10.9433797213513	6.13779708038566	22.6231467513456	23.527689732328	24.5312253654939
179210	566.286268987283	684.74445616652	395.78595072952	1296.43095039673	1464.98071979923	1385.76354545078	548.938891961108	1382.39173854891	-1.33227643166076	4.81549852682359e-15	2.04151107815554e-12	asp-12	NC_003283.11	8270643	8272056	+	1238	protein_coding	Peptidase A1 domain-containing protein && sp|O01530|ASP6_CAEEL Aspartic protease 6 OS=Caenorhabditis elegans OX=6239 GN=asp-6 PE=1 SV=1 && PF00026:Eukaryotic aspartyl protease	-	580	676	378	1194	1758	1390	14.5067031090747	17.6114690807481	10.1083512236417	32.9883907135217	37.1607334446079	34.8215040690919
177449	412.022078470058	523.687697985342	436.621009138122	946.807193254562	954.154109311787	951.09239018708	457.44359519784	950.684564251143	-1.05556521301999	1.85738709085554e-14	7.47050613004103e-12	H20E11.1	NC_003282.8	6830145	6833464	+	2309	protein_coding	Non-coding transcript of protein-coding gene H20E11.1b && - && PF02408:CUB-like domain	-	422	517	417	872	1145	954	5.65913288742143	7.22164513138484	5.97890000916605	12.917248055389	12.976799806728	12.8137961943752
180795	4682.60163114312	5923.64730719203	5943.07157762105	10364.9328747799	10106.533657409	11069.1601763597	5516.4401719854	10513.5422361829	-0.930484016856658	2.01333739864994e-14	7.89530260880575e-12	nspg-14	NC_003284.9	5253047	5255068	+	873	protein_coding	Nematode Specific Peptide family && - && -	-	4796	5848	5676	9546	12128	11103	170.108613503909	216.054170353976	215.247101199396	374.011222642501	363.547360335838	394.438652527677
179034	2468.22704827561	3641.50343183231	3033.31190281328	6183.56303392745	6150.75238500463	6666.6193010283	3047.68079430706	6333.64490665346	-1.05538687035492	2.51817449425803e-14	9.6341671016906e-12	lec-10	NC_003283.11	6488203	6489120	-	803	protein_coding	Galectin && sp|Q09610|LEC8_CAEEL Probable galaptin lec-8 OS=Caenorhabditis elegans OX=6239 GN=lec-8 PE=2 SV=2 && PF00337:Galactoside-binding lectin	-	2528	3595	2897	5695	7381	6687	97.4816560294564	144.395241965168	119.437888825219	242.580356922137	240.539116297855	258.267137053497
266646	566.286268987283	697.912618785107	529.808706532109	1200.88160061875	1256.65012824644	1232.23290804112	598.002531434833	1229.92154563544	-1.04040122215676	3.2385152806538e-14	1.20950834981751e-11	sptl-2	NC_003283.11	8017947	8021715	+	1957	protein_coding	Serine palmitoyltransferase 2 && sp|Q20375|SPTC2_CAEEL Serine palmitoyltransferase 2 OS=Caenorhabditis elegans OX=6239 GN=sptl-2 PE=3 SV=1 && PF00155:Aminotransferase class I and II	-	580	689	506	1106	1508	1236	9.17695372970589	11.3552821455938	8.5599033186032	19.3304404152828	20.1649229511494	19.5875904752151
186329	157.19325742578	159.030887009088	152.869705837328	416.942617213018	397.494768682727	322.015557683885	156.364616757399	378.817647859877	-1.27643255575064	4.48735268919121e-13	1.59974123369667e-10	F55G1.15	NC_003282.8	7498053	7501437	-	2096	protein_coding	Uncharacterized protein && - && -	-	161	157	146	384	477	323	2.37846065600696	2.41589417949425	2.30606075943444	6.26638961269552	5.95543037665072	4.77930354430641
259336	251.899754135722	205.625923967165	188.469500347391	498.376722137436	456.66065668372	638.04940222194	215.331726150093	531.028927014365	-1.30055813052143	5.456223630869e-13	1.90191830830691e-10	col-94	NC_003281.10	10986808	10987873	-	1017	protein_coding	Col_cuticle_N domain-containing protein && sp|P17656|COL2_CAEEL Cuticle collagen 2 OS=Caenorhabditis elegans OX=6239 GN=col-2 PE=2 SV=1 && PF01391:Collagen triple helix repeat (20 copies)|PF01484:Nematode cuticle collagen N-terminal domain	-	258	203	180	459	548	640	7.85525209346435	6.43790580917178	5.85950218423396	15.4372230834877	14.1008618146933	19.5169698605879
259559	812.327889305895	833.645987315157	926.641710041337	1551.59114582657	1475.81391055998	1736.69071667284	857.538528887463	1588.03192435313	-0.88892866796815	1.34456036176482e-12	4.48739868822189e-10	Y94H6A.10	NC_003282.8	2710121	2710666	-	546	protein_coding	Uncharacterized protein && - && -	-	832	823	885	1429	1771	1742	47.1837069268556	48.6157204309397	53.6611278328129	89.5193734056005	84.8812896729925	98.9484233132887
178203	374.920564295029	477.092661027265	440.809220256953	803.483168587587	857.488714831291	972.028386197487	430.940815193082	877.666756538788	-1.02670473813716	2.24159819314999e-12	7.32535609536473e-10	F53B2.8	NC_003282.8	12526231	12527396	-	900	protein_coding	Uncharacterized protein && - && -	-	384	471	421	740	1029	975	13.2114379395196	16.8790473340665	15.4863387450312	28.1233244932733	29.9198158618082	33.598158662348
179450	267.521444314682	263.363252371738	194.751817025637	512.491966991002	539.992893304836	545.332848461564	241.878837904019	532.605902919134	-1.13804581106164	3.74302425639192e-12	1.1982260915462e-09	ugt-2	NC_003283.11	10398801	10401307	+	1690	protein_coding	Glucuronosyltransferase && sp|Q64435|UD16_MOUSE UDP-glucuronosyltransferase 1-6 OS=Mus musculus OX=10090 GN=Ugt1a6 PE=1 SV=1 && PF00201:UDP-glucoronosyl and UDP-glucosyl transferase	-	274	260	186	472	648	547	5.0202486992812	4.96199333681523	3.64363955349791	9.55284523008357	10.0340059060077	10.0381571897885
180079	1407.90482737873	1305.6739704122	757.019159728686	2626.52133082888	2618.29887463549	3072.60665257503	1156.86598583987	2772.47561934647	-1.26057960888898	3.98044660989912e-12	1.24874571045755e-09	cth-1	NC_003283.11	16100680	16102750	+	1296	protein_coding	Gamma-cystathionase && sp|P55216|CGL2_CAEEL Putative cystathionine gamma-lyase 2 OS=Caenorhabditis elegans OX=6239 GN=cth-2 PE=3 SV=1 && PF01053:Cys/Met metabolism PLP-dependent enzyme	-	1442	1289	723	2419	3142	3082	34.4525707262501	32.0787509047118	18.4689609934309	63.8422690964979	63.443514089867	73.7532229325902
178559	2369.61512902092	2528.28722276869	1951.7063813752	4069.53367008956	4127.44567984391	4061.58322601904	2283.20291105494	4086.1875253175	-0.839595659167272	5.98367167149112e-12	1.84038968311784e-09	abt-4	NC_003283.11	323777	330725	-	5543	protein_coding	ABC Transporter family && sp|Q99758|ABCA3_HUMAN Phospholipid-transporting ATPase ABCA3 OS=Homo sapiens OX=9606 GN=ABCA3 PE=1 SV=2 && PF00005:ABC transporter|PF12698:ABC-2 family transporter protein	-	2427	2496	1864	3748	4953	4074	13.557707868827	14.5234313361881	11.1329484401007	23.1276843402952	23.383499157165	22.7944709291674
180162	910.939808560577	1072.69878562181	933.971079499291	1876.24177745858	1594.97900892817	1965.98972059635	972.536557893894	1812.4035023277	-0.8976164261679	6.87469605635164e-12	2.04759724080409e-09	fat-5	NC_003283.11	17725004	17726818	+	1104	protein_coding	Delta(9)-fatty-acid desaturase fat-5 && sp|G5ED44|FAT5_CAEEL Delta(9)-fatty-acid desaturase fat-5 OS=Caenorhabditis elegans OX=6239 GN=fat-5 PE=1 SV=1 && -	-	933	1059	892	1728	1914	1972	26.1682056673993	30.9382981285939	26.7488397718318	53.536763430203	45.3689691021524	55.3976328446073
178750	109.351831252717	136.746304116095	148.681494718497	365.91057812705	317.495821526455	294.100896336676	131.593210029103	325.83576533006	-1.30849314771908	7.20598086258481e-12	2.09320399649084e-09	asp-8	NC_003283.11	3024549	3027931	+	1220	protein_coding	Peptidase A1 domain-containing protein && sp|G5EEI4|ASP1_CAEEL Aspartic protease 1 OS=Caenorhabditis elegans OX=6239 GN=asp-1 PE=1 SV=1 && PF00026:Eukaryotic aspartyl protease	-	112	135	142	337	381	295	2.84262496649499	3.56897471561915	3.85334311673025	9.44816605982477	8.17242974956907	7.49921069764893
13184240	27.3379578131792	43.5562301999414	40.8350584086013	149.838753060928	155.831282481488	116.643406343698	37.243082140574	140.771147295372	-1.92172594895438	8.14306347143978e-12	2.32240170205462e-09	ZC239.22	NC_003280.10	3219687	3220823	-	616	protein_coding	Uncharacterized protein && - && PF05912:Caenorhabditis elegans protein of unknown function (DUF870)	-	28	43	39	138	187	117	1.40746853048859	2.25142392474003	2.09600861411681	7.66259411649822	7.94414102953049	5.8905862589831
182809	468.650705368786	530.778247087658	574.831976059541	984.809775552624	1005.82009601688	943.116772659305	524.753642838662	977.915548076269	-0.89873163236598	1.37361319041425e-11	3.8475886615782e-09	C18H9.6	NC_003280.10	6700657	6701625	-	781	protein_coding	Uncharacterized protein && sp|Q09238|YQ86_CAEEL Uncharacterized protein C18H9.6 OS=Caenorhabditis elegans OX=6239 GN=C18H9.6 PE=4 SV=3 && -	-	480	524	549	907	1207	946	19.0305604122401	21.6396277915399	23.2718269528375	39.7222372285341	40.4428997867007	37.5658718738279
180088	380.778698112138	455.821013720317	310.974675573195	803.483168587587	760.823320350796	815.506892214917	382.524795801883	793.2711270511	-1.0515510636402	1.56819452580281e-11	4.31556128627067e-09	gst-22	NC_003283.11	16231032	16232282	-	724	protein_coding	Glutathione S-Transferase && sp|Q21355|GST4_CAEEL Glutathione S-transferase 4 OS=Caenorhabditis elegans OX=6239 GN=gst-4 PE=2 SV=1 && PF14497:Glutathione S-transferase, C-terminal domain|PF02798:Glutathione S-transferase, N-terminal domain	-	390	450	297	740	913	818	16.6796684966742	20.0467272240118	13.5808530942732	34.9599337623563	33.0003284496129	35.0403235688067
177760	8782.31894748381	10502.1161561161	8378.51634322122	15396.4747710432	15587.2948599799	16800.6383222565	9220.98381560704	15928.1359844265	-0.788576071821806	1.80579441818685e-11	4.72094854061317e-09	nspg-7.1	NC_003282.8	9329040	9330855	-	781	protein_coding	Nematode Specific Peptide family && - && -	-	8995	10368	8002	14180	18705	16852	356.624772725208	428.167291875355	339.200654420047	621.015792613687	626.747672336567	669.196694310516
180188	987.095548183005	1120.30675816593	700.478309624469	2044.53892763571	1893.30841603177	1877.26097559986	935.960205324469	1938.36943975578	-1.0498972856629	1.86931008326417e-11	4.80688491247243e-09	clec-48	NC_003283.11	18158026	18159614	+	1013	protein_coding	C-type LECtin && sp|Q5IS41|NCAN_PANTR Neurocan core protein OS=Pan troglodytes OX=9598 GN=NCAN PE=2 SV=1 && PF00059:Lectin C-type domain	-	1011	1106	669	1883	2272	1883	30.9031737957821	35.2139882511004	21.8638098036295	63.5796777283828	58.6928140914711	57.6493274458513
187129	167.933169423815	207.651795139255	195.798869805345	428.886285935266	384.994933189559	419.71687239912	190.461278122805	411.199363841315	-1.11005459888543	2.03832650882034e-11	5.15696606731546e-09	ugt-19	NC_003282.8	6076686	6079952	-	1691	protein_coding	Glucuronosyltransferase && sp|Q22181|UGT56_CAEEL Putative UDP-glucuronosyltransferase ugt-56 OS=Caenorhabditis elegans OX=6239 GN=ugt-56 PE=3 SV=2 && PF00201:UDP-glucoronosyl and UDP-glucosyl transferase	-	172	205	187	395	462	421	3.1495333644996	3.91002727457498	3.66106270417054	7.98970851835526	7.14964402254193	7.72132545886286
183134	1.95271127236994	3.03880675813544	2.09410555941545	48.8604629546506	53.3326314375147	48.8506573576173	2.36187452997361	50.3479172499275	-4.41599268481604	4.27565011485586e-11	1.03181304156352e-08	dod-21	NC_003282.8	12936738	12937988	+	1140	protein_coding	CUB_2 domain-containing protein && - && PF02408:CUB-like domain	-	2	3	2	45	64	49	0.0543233467907877	0.0848762018139448	0.0580810304226699	1.35015960405117	1.46913320174599	1.33304435178547
176136	17921.9840578113	20700.3516364186	19000.8667933561	29204.4416020275	31818.747909041	32417.8943938294	19207.7341625287	31147.0279682993	-0.697430486108213	7.48663723844066e-11	1.77932411700273e-08	K12H4.7	NC_003281.10	8048450	8051081	-	1618	protein_coding	Putative serine protease K12H4.7 && sp|P34528|YM67_CAEEL Putative serine protease K12H4.7 OS=Caenorhabditis elegans OX=6239 GN=K12H4.7 PE=3 SV=2 && PF05577:Serine carboxypeptidase S28	-	18356	20436	18147	26897	38183	32517	351.286051671365	407.367999321703	371.309012160512	568.594655569117	617.55775714795	623.28306088632
175261	6792.50616093884	9367.62829974553	6799.56075142197	15296.5822690026	13261.4921358845	14080.9527452854	7653.23173736878	14213.0090500575	-0.893028565297494	8.86707111265254e-11	2.07595339512041e-08	clec-150	NC_003281.10	1002707	1006298	+	1191	protein_coding	C-type lectin domain-containing protein && - && PF00059:Lectin C-type domain	-	6957	9248	6494	14088	15914	14124	180.872114580521	250.441094427067	180.513501756462	404.589892567126	349.666191498054	367.789492692892
3565371	97.635563618497	124.591077083553	64.917272341879	306.19223451581	250.830032229561	251.231952124889	95.7146376813098	269.418072956754	-1.49043137790526	9.38845543705096e-11	2.16569576449384e-08	C40H1.8	NC_003281.10	9314717	9317164	+	1166	protein_coding	Lipase_3 domain-containing protein && sp|Q03572|YLF2_CAEEL Uncharacterized protein C40H1.2 OS=Caenorhabditis elegans OX=6239 GN=C40H1.2 PE=4 SV=1 && PF01764:Lipase (class 3)	-	100	123	62	282	301	252	2.65560100092187	3.40232733514904	1.76036330629259	8.27233294283154	6.75544552485955	6.7027861060127
259714	252.876109771907	402.135427659924	248.151508790731	695.990150087356	635.824965419121	712.820816544824	301.054348740854	681.545310683767	-1.17838677989492	1.21604856411002e-10	2.76448373574345e-08	spp-2	NC_003284.9	7315995	7316818	-	492	protein_coding	Saposin B-type domain-containing protein && - && PF03489:Saposin-like type B, region 2	-	259	397	237	641	763	715	16.3003164364309	26.0252516375035	15.9474926825172	44.5625848719221	40.5831250489932	45.0707006446132
180642	3633.01932224428	4137.84186899443	3551.60302876861	6173.79094133652	6972.40823808884	5904.94782712586	3774.15474000244	6350.38233551707	-0.750824751047938	1.37871184792604e-10	3.08949629236683e-08	C12D12.1	NC_003284.9	3499253	3505260	+	2760	protein_coding	Uncharacterized protein && - && -	-	3721	4085	3392	5686	8367	5923	41.7457205952381	47.7367130709371	40.6870244421764	70.4652863111423	79.3316958156132	66.5558173100627
187705	237.254419592948	295.777191125183	216.739925399499	485.347265349529	495.826807895645	587.204840482379	249.923845372543	522.792971242518	-1.06440809523877	2.53253768389742e-10	5.59512480417111e-08	cyp-33C8	NC_003283.11	3800782	3803542	-	1667	protein_coding	CYtochrome P450 family && sp|P00176|CP2B1_RAT Cytochrome P450 2B1 OS=Rattus norvegicus OX=10116 GN=Cyp2b1 PE=1 SV=1 && PF00067:Cytochrome P450	-	243	292	207	447	595	589	4.51369331973126	5.64958809434632	4.1109662744876	9.17169007575014	9.34044176237538	10.9580446414783
180251	49691.6201036341	75415.0802522334	57966.9359901791	103979.408319759	119524.260308034	119335.177259322	61024.5454486822	114279.615295705	-0.905113729940172	3.2932001388671e-10	7.07632018880401e-08	asp-1	NC_003283.11	19049562	19050752	-	1191	protein_coding	Aspartic protease 1 && sp|G5EEI4|ASP1_CAEEL Aspartic protease 1 OS=Caenorhabditis elegans OX=6239 GN=asp-1 PE=1 SV=1 && PF00026:Eukaryotic aspartyl protease	-	50895	74452	55362	95764	143431	119700	1323.19768169838	2016.20246131964	1538.8956705022	2750.22334410834	3151.50003222052	3116.99251453831
179714	3772.63817821873	4600.75343181706	3323.34552279232	6707.99866964069	6604.91307458971	7134.18987859407	3898.91237760937	6815.70054094149	-0.805730088349969	5.5299454733541e-10	1.1721989823653e-07	lgmn-1	NC_003283.11	12513056	12514941	+	1495	protein_coding	Legumain && sp|Q95M12|LGMN_BOVIN Legumain OS=Bos taurus OX=9913 GN=LGMN PE=1 SV=1 && PF01650:Peptidase C13 family	-	3864	4542	3174	6178	7926	7156	80.0308259797821	97.9885814600643	70.2869823545726	141.346207039228	138.739117088463	148.45078881673
3565011	1031.03155181133	1528.51979934213	815.654115392318	2378.96165185865	2286.63657288344	2575.12750928011	1125.06848884859	2413.57524467407	-1.10097883302857	7.21804616187086e-10	1.50963029460142e-07	kel-8	NC_003283.11	2671455	2688499	+	2323	protein_coding	Kelch-like protein 8 && sp|G5ED84|KLHL8_CAEEL Kelch-like protein 8 OS=Caenorhabditis elegans OX=6239 GN=kel-8 PE=1 SV=1 && PF01344:Kelch motif|PF00651:BTB/POZ domain|PF07707:BTB And C-terminal Kelch	ZBTB	1056	1509	779	2191	2744	2583	14.0758970728846	20.951231874366	11.1019026855696	32.2604644322263	30.9115618029874	34.4848679061605
190159	146.453345427746	193.470696934623	172.763708651775	388.712127505887	356.66197273838	333.978983975547	170.895917004715	359.784361406604	-1.07413286033881	1.18639669762407e-09	2.38587417935015e-07	Y51H4A.25	NC_003282.8	16736329	16743259	+	2578	protein_coding	EGF-like domain-containing protein && - && PF02485:Core-2/I-Branching enzyme	-	150	191	165	358	428	335	1.80164707161069	2.38957126751595	2.1188987243026	4.74982447724649	4.34457108099728	4.0300948207507
259752	153.28783488104	188.406019004398	135.069808582297	298.591718056198	356.66197273838	428.689442117866	158.921220822578	361.314377637481	-1.18522643736853	1.63036853460042e-09	3.23721023211926e-07	tsp-2	NC_003281.10	8236928	8237935	-	823	protein_coding	TetraSPanin family && sp|P34285|TSP1_CAEEL Tetraspanin-1 OS=Caenorhabditis elegans OX=6239 GN=tsp-1 PE=3 SV=1 && PF00335:Tetraspanin family	-	157	186	129	275	428	430	5.9069213904102	7.28924659077718	5.18918367798168	11.4290545664923	13.6091181613742	16.2039909054786
191609	66.392183260578	71.9184266092055	72.2466417998331	191.098699555967	164.1645061436	174.466633420062	70.1857505565389	176.576613039876	-1.3299089302437	2.3266674406478e-09	4.40489120607094e-07	warf-1	NC_003282.8	7634786	7635712	+	730	protein_coding	ADP-ribosylation factor 1-like 1 && sp|Q94231|ARF11_CAEEL ADP-ribosylation factor 1-like 1 OS=Caenorhabditis elegans OX=6239 GN=arf-1.1 PE=3 SV=3 && PF00025:ADP-ribosylation factor family	-	68	71	69	176	197	175	2.88434646796018	3.13693140402771	3.12921496784056	8.24645427570251	7.0620277065093	7.43478748060389
180430	719.574103868323	900.499735994137	506.773545378539	1402.8381808313	1412.48141072793	1509.38561713128	708.949128413666	1441.56840289684	-1.02354843628109	2.45917203223325e-09	4.59221101162033e-07	ifd-2	NC_003284.9	813854	815929	-	1513	protein_coding	Intermediate filament protein ifd-2 && sp|Q19782|IFD2_CAEEL Intermediate filament protein ifd-2 OS=Caenorhabditis elegans OX=6239 GN=ifd-2 PE=3 SV=1 && PF00038:Intermediate filament protein	-	737	889	484	1292	1695	1514	15.083076505844	18.9510102424235	10.5904789643134	29.2079470898861	29.3168176401786	31.0341830584951
181531	9898.29343964323	11156.4725447013	10717.6322530883	15388.8742545836	16630.6144624763	17066.8245572459	10590.7994124776	16362.1044247686	-0.627592000632678	2.6643404037105e-09	4.91680512618858e-07	K06G5.1	NC_003284.9	14214973	14219045	+	1587	protein_coding	VWFA domain-containing protein && sp|Q19040|YE2H4_CAEEL Uncharacterized protein E02H4.4 OS=Caenorhabditis elegans OX=6239 GN=E02H4.4 PE=1 SV=3 && -	-	10138	11014	10236	14173	19957	17119	197.80475813866	223.839990533043	213.531779219708	305.465599072572	329.082192129991	334.5452250346
175052	155.24054615341	257.285638855468	163.340233634405	435.40101432922	406.66131471105	450.622390319245	191.955472881094	430.894906453172	-1.166299756398	2.73895886766833e-09	4.93831135612016e-07	F01D5.8	NC_003280.10	14010706	14013846	+	1801	protein_coding	Non-coding transcript of protein-coding gene F01D5.8b && sp|Q5ZJ01|AB17B_CHICK Alpha/beta hydrolase domain-containing protein 17B OS=Gallus gallus OX=9031 GN=ABHD17B PE=2 SV=1 && PF12146:Serine aminopeptidase, S33	-	159	254	156	401	488	452	2.73366180991066	4.54872348644195	2.86760978633193	7.61566983029124	7.09074978133094	7.78355668152632
3564973	54.6759156263583	63.8149419208443	17.7998972550313	237.787586379299	162.497861411178	138.576354545078	45.4302516007447	179.620600778518	-1.97830859901966	3.98316578579838e-09	6.86592730945422e-07	T26H5.9	NC_003283.11	15444916	15445420	+	352	protein_coding	Uncharacterized protein && - && -	-	56	63	17	219	195	139	4.92613985671007	5.77254622564159	1.59887836589679	21.2803564865793	14.4969953279534	12.2468812606636
54162001	2538.52465408092	2721.75791970331	2137.03472338347	3997.87165775608	4223.2777519582	3892.10135355384	2465.77243238923	4037.7502544227	-0.711504743221928	4.3291831269286e-09	7.38125723141327e-07	F22H10.3	NC_003284.9	16677468	16677707	-	240	protein_coding	Uncharacterized protein && - && -	-	2600	2687	2041	3682	5068	3904	335.446666433114	361.09872760061	281.54053484509	524.747031001178	552.600680712988	504.489274683872
174934	3529.52562480867	4231.03194291058	3051.11180006831	6241.10980140737	5703.25827434923	6680.57663170191	3603.88978926252	6208.31490248617	-0.784517425730041	4.40672820294199e-09	7.43268156896216e-07	dct-18	NC_003280.10	12931873	12933521	+	765	protein_coding	DAF-16/FOXO Controlled%2C germline Tumor affecting && - && -	-	3615	4177	2914	5748	6844	6701	146.321532326481	176.105359596342	126.106444328688	256.999792030739	234.11789831157	271.663663585393
184823	17.5744014513295	22.2845828929933	11.517580576785	74.9193765304642	84.1655589873279	69.7866533680247	17.1255216403692	76.2905296286056	-2.1541717982327	5.34863594457496e-09	8.83144246595819e-07	F22B8.4	NC_003283.11	16086572	16088217	+	1169	pseudogene	- && - && PF07801:Protein of unknown function (DUF1647)	-	18	22	11	69	101	70	0.476781469695023	0.606984642570213	0.311521010051446	2.01888707261031	2.2609601802961	1.85710688138266
3565716	984.16648127445	1069.65997886368	908.841812786306	1678.62834950866	1695.81101523973	1502.40695179447	987.556090974811	1625.61543884762	-0.719055497489201	5.4486756204268e-09	8.90290893562654e-07	M04C3.1	NC_003283.11	19437899	19445605	-	3830	protein_coding	SNF2_N domain-containing protein && - && -	-	1008	1056	868	1546	2035	1507	8.14935303710574	8.8927212177284	7.50291660885644	13.8066451555785	13.9043819954737	12.2030347710364
176980	1445.00634155376	1775.67608233714	1912.96542852602	2820.87739458183	3044.12660376939	2771.52709090155	1711.21595080564	2878.84369641759	-0.750851995477733	5.54953197798402e-09	8.9742225367688e-07	K08D12.6	NC_003282.8	1720790	1723072	+	2232	protein_coding	Uncharacterized protein && - && -	-	1480	1753	1827	2598	3653	2780	20.5318885988838	25.331287220583	27.0990162508352	39.8127708334373	42.8293548948185	38.6281559476127
180947	31677.8586160214	38352.7800944274	25097.8551295942	53367.5692152007	53935.1235082854	59577.8629324737	31709.497946681	55626.8518853199	-0.810858381724159	1.17146181499569e-08	1.78403398349732e-06	asp-3	NC_003284.9	6791064	6792709	+	1462	protein_coding	Aspartic protease 3 && sp|P55956|ASP3_CAEEL Aspartic protease 3 OS=Caenorhabditis elegans OX=6239 GN=asp-3 PE=1 SV=3 && PF00026:Eukaryotic aspartyl protease	-	32445	37863	23970	49151	64723	59760	687.166184936697	835.289807884356	542.787490124417	1149.90624648943	1158.50341320676	1267.70028096091
172178	287.048557038381	309.958289329815	227.210453196577	489.690417612165	507.493321022601	571.253605426831	274.739099854924	522.812448020532	-0.927615230862242	1.41290231175964e-08	2.13103708290978e-06	aman-3	NC_003279.8	5325549	5330230	+	3288	protein_coding	Alpha-mannosidase && sp|Q8BRK9|MA2A2_MOUSE Alpha-mannosidase 2x OS=Mus musculus OX=10090 GN=Man2a2 PE=1 SV=2 && PF07748:Glycosyl hydrolases family 38 C-terminal domain|PF01074:Glycosyl hydrolases family 38 N-terminal domain|PF09261:Alpha mannosidase middle domain	-	294	306	217	451	609	573	2.76870634282245	3.00164377947856	2.18492781416668	4.69161299558577	4.84698342763539	5.40475713462252
3565521	346.606250845665	373.77323125066	169.622550312652	699.247514284333	649.158123278499	741.732430083006	296.667344136325	696.712689215279	-1.23051722793018	1.47419651844468e-08	2.20230919888793e-06	F58G6.9	NC_003282.8	9651394	9652478	+	1041	protein_coding	Copper transporter && - && PF04145:Ctr copper transporter family	-	355	369	162	644	779	744	10.5593940663938	11.4326042443337	5.15197151703107	21.1598500354405	19.5827094011549	22.1654001727217
3896802	469.627061004971	677.653907064204	750.736843050439	1117.27591956301	1204.98414154135	1233.22986023209	632.672603706538	1185.16330711215	-0.906346732107161	2.29352672159769e-08	3.33113519953531e-06	Y54G2A.45	NC_003282.8	2805857	2809034	+	1077	protein_coding	Lipase_3 domain-containing protein && sp|Q9XTR8|LIP1_CAEEL Lipase ZK262.3 OS=Caenorhabditis elegans OX=6239 GN=ZK262.3 PE=1 SV=1 && PF01764:Lipase (class 3)	-	481	669	717	1029	1446	1237	13.8289990618666	20.0345664114587	22.0400522966026	32.6796291164401	35.1348934407811	35.6211032914716
175401	3095.04736670636	3780.27560712049	2866.83051083975	5089.08866374327	5312.43008459619	5338.67898265389	3247.38449488887	5246.73257699779	-0.69215006421889	2.54960765802413e-08	3.66909593796023e-06	H34I24.2	NC_003281.10	2842044	2845197	+	1628	protein_coding	Uncharacterized protein && - && -	-	3170	3732	2738	4687	6375	5355	60.2929086709302	73.936139044511	55.6785878006413	98.4731885500157	102.473563648735	102.013687187795
189785	358.322518479884	379.85084476693	521.432284294448	795.882652127975	744.990195392784	783.60442210382	419.868549180421	774.825756541526	-0.884454693803685	2.77277148446296e-08	3.95397213684418e-06	comt-3	NC_003283.11	2057537	2061136	+	868	protein_coding	Catechol-O-MethylTransferase family && sp|Q86IC8|CAMT2_DICDI Probable caffeoyl-CoA O-methyltransferase 2 OS=Dictyostelium discoideum OX=44689 GN=omt6 PE=1 SV=1 && PF01596:O-methyltransferase	-	367	375	498	733	894	786	13.0920517455817	13.9341690765981	18.9941028753215	28.8842900239949	26.9527972690712	28.0838206755819
13186714	38.0778698112139	52.6726504743477	39.7880056288936	119.436687222479	112.498519438508	138.576354545078	43.512841971485	123.503853735355	-1.50433367122733	3.24428186479736e-08	4.54373261885815e-06	F27E5.9	NC_003280.10	10134945	10135825	+	513	protein_coding	Uncharacterized protein && - && -	-	39	52	38	110	135	139	2.35401169426747	3.26930555135195	2.45231017340162	7.33420031830267	6.88656188318433	8.40331813597189
179645	28737.0754398322	38009.3949307581	17791.5208327937	59763.9467099973	56001.7629764891	57915.9436301237	28179.330401128	57893.88443887	-1.03876227809211	3.34940949466642e-08	4.60866994152083e-06	cpr-9	NC_003283.11	12003053	12004584	+	1380	protein_coding	Pept_C1 domain-containing protein && sp|P43510|CPR6_CAEEL Cathepsin B-like cysteine proteinase 6 OS=Caenorhabditis elegans OX=6239 GN=cpr-6 PE=1 SV=1 && PF00112:Papain family cysteine protease	-	29433	37524	16992	55042	67203	58093	660.414831647214	876.999961455983	407.637924128221	1364.24561700242	1274.37025311262	1305.56376667009
180796	3332.3017862993	4407.28273488244	4071.98826028335	6110.8152335283	6319.91682534549	6478.19533693464	3937.19092715503	6302.97579860281	-0.678963623107738	3.8156759099236e-08	5.15971485543634e-06	nspg-13	NC_003284.9	5255194	5256855	+	786	protein_coding	Nematode Specific Peptide family && - && -	-	3413	4351	3889	5628	7584	6498	134.454430127565	178.540222080331	163.804023624485	244.911394029517	252.500259826801	256.395578376908
3565430	786.942642765086	867.072861654647	538.185128769771	1377.86505532115	1290.8163452611	1381.77573668689	730.733544396501	1350.15237908971	-0.88512226654596	3.90739795280784e-08	5.23858498185844e-06	clec-169	NC_003282.8	1261324	1264622	+	1476	protein_coding	C-type lectin domain-containing protein && - && PF00059:Lectin C-type domain	-	806	856	514	1269	1549	1386	16.9086937551651	18.7049667520596	11.5288484371503	29.4071347906756	27.4631982092138	29.1226065703655
178386	5018.46796999075	6446.32206959132	4955.70080635667	8642.87300264486	8535.72099710099	9363.37497760697	5473.49694864625	8847.32299245094	-0.692759157733582	4.0095228887594e-08	5.32294623343287e-06	nspg-9	NC_003282.8	14456900	14464098	+	986	protein_coding	Nematode Specific Peptide family && - && -	-	5140	6364	4733	7960	10243	9392	161.416370616278	208.17222755649	158.916414487407	276.13000475551	271.854363898516	295.416357768862
182316	5.85813381710982	10.1293558604515	16.7528444753236	45.6030987576739	54.1659538037259	89.7256971874603	10.9134447176283	63.1649165829534	-2.54113110335976	4.07041504152843e-08	5.32294623343287e-06	C06E1.7	NC_003281.10	8591271	8593720	-	1330	protein_coding	Putative glycosyltransferase C06E1.7 && sp|P34302|YKQ7_CAEEL Putative glycosyltransferase C06E1.7 OS=Caenorhabditis elegans OX=6239 GN=C06E1.7 PE=3 SV=2 && PF01531:Glycosyl transferase family 11	-	6	10	16	42	65	90	0.139688606033454	0.242503433754128	0.398269922898308	1.08012768324094	1.2789329211628	2.09867040805876
173668	45043.1909197574	65318.1383305353	31072.3382906065	94101.99428646	95330.4120498251	97482.9821854118	47144.5558469664	95638.4628405656	-1.02049608397362	4.07212513076593e-08	5.32294623343287e-06	C17F4.7	NC_003280.10	3245087	3246015	-	673	protein_coding	Uncharacterized protein && - && -	-	46134	64484	29676	86667	114398	97781	2122.59638942397	3090.34124688374	1459.82052827518	4404.69809941903	4448.2523684808	4506.01653056997
179523	226.514507594913	223.858764515978	117.269911327265	490.776205677824	499.9934197267	349.930219031095	189.214394479385	446.899948145206	-1.23893790019692	4.65639746209053e-08	6.03638434631009e-06	fig-1	NC_003283.11	10970345	10981213	-	9071	protein_coding	Uncharacterized protein && - && PF01681:C6 domain	-	232	221	112	452	600	351	0.791943487996226	0.7857902577814	0.408763419929804	1.70435757609841	1.73094047995373	1.20006652040577
181198	4832.9603991156	6631.68928183758	4131.67026872669	9603.79544075299	8727.38514132955	9264.67671070077	5198.77331655996	9198.61909759444	-0.823182768329108	5.86530419524547e-08	7.47993183793663e-06	lec-8	NC_003284.9	9850571	9851336	+	654	protein_coding	putative galaptin lec-8 && sp|Q09610|LEC8_CAEEL Probable galaptin lec-8 OS=Caenorhabditis elegans OX=6239 GN=lec-8 PE=2 SV=2 && PF00337:Galactoside-binding lectin	-	4950	6547	3946	8845	10473	9293	234.362879159339	322.87478202575	199.750787839874	462.591380751927	419.063085458471	440.688339377841
175591	3382.09592374474	3487.53722275344	2108.76429833136	5673.24264306776	5334.92978848389	5399.49306630317	2992.79914827651	5469.22183261827	-0.869677938977402	6.22568714248954e-08	7.87549423524927e-06	ugt-62	NC_003281.10	4537281	4540623	-	1691	protein_coding	UDP-glucuronosyltransferase && sp|P34317|UGT60_CAEEL Putative UDP-glucuronosyltransferase ugt-60 OS=Caenorhabditis elegans OX=6239 GN=ugt-60 PE=3 SV=2 && PF00201:UDP-glucoronosyl and UDP-glucosyl transferase	-	3464	3443	2014	5225	6402	5416	63.4301370617827	65.6693849090813	39.429841102671	105.686650654193	99.073638598081	99.331825855585
187144	332.937271939075	509.506599780709	635.56103728259	928.348796138361	1036.65302356669	1005.92476069053	492.668303000791	990.30886013186	-1.00835142459916	6.64677045466122e-08	8.34089930814527e-06	K08D8.4	NC_003282.8	12907469	12909998	-	1787	protein_coding	CUB domain-containing protein && - && PF02408:CUB-like domain	-	341	503	607	855	1244	1009	5.90868993605227	9.07847633727891	11.2453585427754	16.3651130519017	18.217210595517	17.511364344355
184307	43.9360036283237	52.6726504743477	19.8940028144468	130.294567879068	136.664868058631	109.664741006896	38.8342189723727	125.541392314865	-1.69017789512032	6.77704174867931e-08	8.4368791166495e-06	lron-5	NC_003281.10	4623029	4626168	+	2077	protein_coding	LRRCT domain-containing protein && - && PF13855:Leucine rich repeat	-	45	52	19	120	164	110	0.67086848588527	0.807488564200072	0.302849089782145	1.97616042191409	2.06630012787697	1.64251581179584
34700645	20152.956686494	23929.5902847306	14729.9385049283	33275.0610601827	35977.8598388009	33736.8621424851	19604.1618253843	34329.9276804896	-0.808301783280315	7.1475072902437e-08	8.82801569722541e-06	asp-2	NC_003283.11	9203077	9204734	+	1381	protein_coding	Peptidase A1 domain-containing protein && sp|O01530|ASP6_CAEEL Aspartic protease 6 OS=Caenorhabditis elegans OX=6239 GN=asp-6 PE=1 SV=1 && PF00026:Eukaryotic aspartyl protease	-	20641	23624	14068	30646	43174	33840	462.805412477864	551.733416964518	337.246809204988	759.027596707017	818.115573084345	759.958796279524
176852	1430.36100701098	1684.51187959308	1369.54503585771	2299.69912306555	2356.63565164518	2361.77974041215	1494.80597415392	2339.37150504096	-0.646178243895645	7.42572414376714e-08	9.02945030380863e-06	dsc-4	NC_003282.8	315056	320544	-	2816	protein_coding	Microsomal triglyceride transfer protein homolog && sp|G5ECG7|MTP_CAEEL Microsomal triglyceride transfer protein homolog OS=Caenorhabditis elegans OX=6239 GN=dsc-4 PE=1 SV=1 && -	-	1465	1663	1308	2118	2828	2369	16.1089171653577	19.0471118516706	15.3774478131839	25.7259104101455	26.280450504777	26.090702973482
174705	580.931603530057	781.986272426854	590.537767755157	1066.24388047704	1141.6516417093	1115.58950169742	651.151881237356	1107.82834129459	-0.766954883634406	9.86161506948158e-08	1.16307739834502e-05	pqm-1	NC_003280.10	11150391	11152595	-	1087	protein_coding	Zinc finger transcription factor pqm-1 && sp|G5EFY7|PQM1_CAEEL Zinc finger transcription factor pqm-1 OS=Caenorhabditis elegans OX=6239 GN=pqm-1 PE=1 SV=1 && -	-	595	772	564	982	1370	1119	16.9491840516059	22.9064237020597	17.177451389402	30.9000648787326	32.9820065904854	31.926691282854
178245	742.030283500578	856.943505794195	599.961242772527	1149.84956153278	1303.31618075427	1340.90069685705	732.978344022433	1264.68881304803	-0.786990291543408	1.01095142670245e-07	1.18341672233243e-05	dod-24	NC_003282.8	12940106	12941354	-	1157	protein_coding	CUB_2 domain-containing protein && - && PF02408:CUB-like domain	-	760	846	573	1059	1564	1345	20.3395625149259	23.5834065334027	16.3957176718654	31.3068987532281	35.3744291997762	36.0530736527024
3565458	400.305810835838	458.859820478452	335.056889506472	713.362759137898	696.657498152536	668.954920142065	398.074173606921	692.991725810833	-0.799325676595023	1.03931815391785e-07	1.20761070832262e-05	clec-80	NC_003282.8	2823746	2828069	+	1794	protein_coding	C-type lectin domain-containing protein && - && PF00059:Lectin C-type domain	-	410	453	320	657	836	671	7.07656975752904	8.14414123759892	5.90522851120122	12.5262299051437	12.1946654350613	11.5998788075305
178241	2710.36324604948	3195.81177397244	3428.05080076309	4756.83751565165	4861.60268447595	4737.51681149791	3111.40860692834	4785.31900387517	-0.62120477442547	1.35044933002614e-07	1.54621519640803e-05	K08D8.6	NC_003282.8	12887062	12890508	-	1714	protein_coding	CUB_2 domain-containing protein && - && PF02408:CUB-like domain	-	2776	3155	3274	4381	5834	4752	50.149893870478	59.3687738359034	63.2378397632312	87.4258539724742	89.0720931742649	85.9842653066033
178615	18610.3147813217	26548.0287746573	17845.9675773385	32888.5205088081	37508.6730255309	37087.6184563412	21001.4370444392	35828.2706635601	-0.770622098228774	1.3916599001281e-07	1.58185341981228e-05	T21H3.1	NC_003283.11	1176724	1178864	+	958	protein_coding	Lipase_3 domain-containing protein && sp|Q9XTR8|LIP1_CAEEL Lipase ZK262.3 OS=Caenorhabditis elegans OX=6239 GN=ZK262.3 PE=1 SV=1 && PF01764:Lipase (class 3)	-	19061	26209	17044	30290	45011	37201	616.086292810174	882.377601116741	588.999850771057	1081.4618701844	1229.53020909315	1204.32159986961
177027	2958.35757764046	2916.24155222398	3114.98201963048	4911.01942097521	4384.94229100316	4162.27539730719	2996.52704983164	4486.07903642852	-0.582050592188284	1.83625656037387e-07	2.07219571266364e-05	sec-61.B	NC_003282.8	2388185	2388675	-	435	protein_coding	Protein transport protein Sec61 subunit beta && sp|P60467|SC61B_CANLF Protein transport protein Sec61 subunit beta OS=Canis lupus familiaris OX=9615 GN=SEC61B PE=1 SV=2 && -	-	3030	2879	2975	4523	5262	4175	215.682418947976	213.462671973545	226.415878940787	355.643420362745	316.55387768138	297.660079395869
180160	586.789737347167	612.826029557315	532.949864871233	869.71624059278	949.15417511452	944.113724850277	577.521877258571	920.994713519192	-0.67354471752413	1.9411591998704e-07	2.17493022922622e-05	dgat-2	NC_003283.11	17660303	17661810	+	1172	protein_coding	Acyltransferase && sp|Q2KHS5|MOG2A_XENLA 2-acylglycerol O-acyltransferase 2-A OS=Xenopus laevis OX=8355 GN=mogat2-a PE=2 SV=1 && PF03982:Diacylglycerol acyltransferase	-	601	605	509	801	1139	947	15.8784547014677	16.6493505094078	14.3780284612024	23.3766541684355	25.4320965382239	25.0596925071491
176402	661.96912133341	922.78431888713	794.713059798164	1241.05575904812	1342.48233196619	1372.80316696814	793.155500006235	1318.78041932749	-0.733991809924325	2.14078411213086e-07	2.38158436758048e-05	cbp-3	NC_003281.10	9914541	9915817	+	878	protein_coding	TAZ-type domain-containing protein && sp|P34545|CBP1_CAEEL Protein cbp-1 OS=Caenorhabditis elegans OX=6239 GN=cbp-1 PE=1 SV=6 && PF02135:TAZ zinc finger	-	678	911	759	1143	1611	1377	23.9109346250203	33.465197658259	28.6191300589518	44.5275871240385	48.0161213399519	48.6399135917854
184137	63.4631163520231	62.8020063347992	20.9410555941545	173.726090505424	147.498058819377	137.579402354106	49.0687260936589	152.934517226302	-1.63543503303399	2.19444946990311e-07	2.42409397076762e-05	F07C6.2	NC_003282.8	12791171	12791640	+	403	protein_coding	Uncharacterized protein && - && -	-	65	62	20	160	177	138	4.99424317270145	4.96199333681523	1.64298696481002	13.5797690531532	11.4935521653344	10.6200707663387
178565	318.2919373963	359.592133046028	352.856786761504	601.526588375032	570.82582085465	546.329800652536	343.580285734611	572.894069960739	-0.737656397899063	2.31918391281358e-07	2.54396635359397e-05	Y39D8A.1	NC_003283.11	418732	421840	+	2648	protein_coding	Uncharacterized protein && - && PF05978:Ion channel regulatory protein UNC-93	-	326	355	337	554	685	548	3.81207111052273	4.32394245645814	4.21328743726989	7.15598186920577	6.76953194181601	6.4182399303858
178122	6218.40904686208	7791.50052785928	8026.70660923943	11362.7721071204	10901.5231947745	11758.0541403212	7345.53872798693	11340.7831474054	-0.626608054869007	2.43554879919511e-07	2.65305683778989e-05	fat-6	NC_003282.8	11913692	11915687	-	1166	protein_coding	Delta(9)-fatty-acid desaturase fat-6 && sp|G5EGN2|FAT6_CAEEL Delta(9)-fatty-acid desaturase fat-6 OS=Caenorhabditis elegans OX=6239 GN=fat-6 PE=1 SV=1 && -	-	6369	7692	7666	10465	13082	11794	169.135227748714	212.769933837125	217.660404936112	306.985688818199	293.603781914328	313.70102910442
177123	1948.8058498252	2375.33394927587	1887.83616181303	3212.84688628469	3049.95986033287	3363.71669233879	2070.65865363803	3208.84114631878	-0.63183170930823	3.16897138116063e-07	3.38152959761127e-05	ltah-1.2	NC_003282.8	3609218	3613072	-	1996	protein_coding	Leuk-A4-hydro_C domain-containing protein && sp|G5EFT4|AMP1_CAEEL Aminopeptidase ltah-1.1 OS=Caenorhabditis elegans OX=6239 GN=ltah-1.1 PE=1 SV=1 && PF01433:Peptidase family M1 domain|PF09127:Leukotriene A4 hydrolase, C-terminal|PF17900:Peptidase M1 N-terminal domain	-	1996	2345	1803	2959	3660	3374	30.964307670749	37.8923764711454	29.9050379637686	50.7062946555518	47.9851215788214	52.424936331168
178248	342.700828300925	397.070749729698	502.585334259708	754.622705632937	735.823649364461	684.906155197614	414.118970763444	725.117503398337	-0.808972930408187	3.34356903604397e-07	3.54373134455309e-05	F55G11.4	NC_003282.8	12973624	12975603	+	1101	protein_coding	CUB_2 domain-containing protein && - && PF02408:CUB-like domain	-	351	392	480	695	883	687	9.871455033999	11.4833415278885	14.4332151895027	21.5911081701432	20.9874384585256	19.3518633418848
175361	826.97322384867	1178.04408657051	1056.4762547251	1634.11103881665	1776.64328476221	1630.01683223886	1020.49785504809	1680.25705193924	-0.719908049669852	3.81669413528106e-07	3.99124428040125e-05	W04B5.3	NC_003281.10	2418514	2423912	+	1823	protein_coding	Galectin domain-containing protein && - && -	-	847	1163	1009	1505	2132	1635	14.3865982430743	20.5760771418841	18.3237208047121	28.2375672904321	30.6045911973703	27.8153454979226
181119	2275.88498794717	2181.86325234125	2573.65573252159	3568.98537182081	3365.7890371269	3520.23818632136	2343.80132427	3485.00419842303	-0.57229025154287	3.87680308013342e-07	4.02725384867369e-05	tnt-2	NC_003284.9	8721546	8723550	-	1513	protein_coding	TropoNin T && sp|Q27371|TNNT_CAEEL Troponin T OS=Caenorhabditis elegans OX=6239 GN=mup-2 PE=2 SV=1 && -	-	2331	2154	2458	3287	4039	3531	47.7050900069504	45.9172959079644	53.7838787071949	74.3084536257395	69.8587766658888	72.3789302374809
179815	1056.41679835214	1310.73864834242	841.830434885012	1823.0381622413	1834.14252803078	1782.55051745755	1069.66196052652	1813.24373590987	-0.761256569917543	4.27924100003449e-07	4.4027280467411e-05	F32H5.1	NC_003283.11	13356083	13358037	-	1222	protein_coding	Pept_C1 domain-containing protein && sp|P43509|CPR5_CAEEL Cathepsin B-like cysteine proteinase 5 OS=Caenorhabditis elegans OX=6239 GN=cpr-5 PE=2 SV=1 && PF00112:Papain family cysteine protease	-	1082	1294	804	1679	2201	1788	27.4168419801558	34.1532945629729	21.7818122930452	46.9955717717801	47.1340640577554	45.3784522384074
176528	143.524278519191	111.422914464966	96.3288557331108	217.15761313178	243.330130933661	272.167948135296	117.092016239089	244.218564066913	-1.05940915096835	4.29438602034545e-07	4.4027280467411e-05	col-92	NC_003281.10	10982139	10983253	-	1003	protein_coding	Col_cuticle_N domain-containing protein && sp|P17656|COL2_CAEEL Cuticle collagen 2 OS=Caenorhabditis elegans OX=6239 GN=col-2 PE=2 SV=1 && PF01391:Collagen triple helix repeat (20 copies)|PF01484:Nematode cuticle collagen N-terminal domain	-	147	110	92	200	292	273	4.5381388111666	3.53721359503778	3.03665925759204	6.82034761767293	7.61847364464739	8.4414117476687
259727	18600.5512249599	22025.2713829657	16122.5187019396	28880.8767584611	31669.5832054892	28101.0914069216	18916.113769955	29550.517123624	-0.643577265239666	4.53594653006894e-07	4.59037788842977e-05	T25C12.3	NC_003284.9	11491087	11499999	-	6540	protein_coding	Uncharacterized protein && - && PF00092:von Willebrand factor type A domain|PF00059:Lectin C-type domain	-	19051	21744	15398	26599	38004	28187	90.1989335528195	107.233683524789	77.9463413876934	139.112132692148	152.067922274074	133.667085139817
173319	4440.46543336925	4696.98231249135	4833.19563113086	7389.87357487449	6325.75008190897	6752.35718945188	4656.88112566382	6822.66028207844	-0.550847257754868	4.62397281236525e-07	4.6181795806738e-05	lev-11	NC_003279.8	14621169	14631094	-	2306	protein_coding	Uncharacterized protein && - && PF00261:Tropomyosin	-	4548	4637	4616	6806	7591	6773	61.0692416680687	64.8555768292626	66.2698008524264	100.950875419643	86.1441399696264	91.0909314644406
183220	648.30014242682	799.206177389622	1072.18204642071	1449.52706765463	1504.14687101116	1479.47705140212	839.896122079051	1477.7169966893	-0.81570002297709	4.65039081661641e-07	4.6181795806738e-05	C34H4.2	NC_003282.8	1553752	1555567	+	1523	protein_coding	Uncharacterized protein && - && PF03409:Transmembrane glycoprotein	-	664	789	1024	1335	1805	1484	13.4998688728676	16.7088528088358	22.2591830841129	29.9818764340188	31.0143978704933	30.2195065134145
178466	383.707765020693	447.717529031955	361.233208999165	608.041316768985	659.991314039244	715.811673117739	397.552834350605	661.28143464199	-0.734306022087027	6.15289288865431e-07	5.99467564294606e-05	Y51H4A.24	NC_003282.8	16737177	16740869	-	2325	protein_coding	EGF-like domain-containing protein && - && -	-	393	442	345	560	792	718	5.23396684499112	6.13152983082588	4.91253102478195	8.23839322557963	8.91432113704583	9.57755947178795
179456	1420.59745064913	1688.56362193726	1385.25082755332	2198.72083295928	2250.80371113636	2380.72183204061	1498.13730004657	2276.74879204542	-0.603808598721882	6.66183587024962e-07	6.41089309575065e-05	Y32F6A.4	NC_003283.11	10428726	10433604	-	1822	protein_coding	Aa_trans domain-containing protein && sp|Q9LRB5|LHT2_ARATH Lysine histidine transporter 2 OS=Arabidopsis thaliana OX=3702 GN=LHT2 PE=1 SV=1 && PF01490:Transmembrane amino acid transporter protein	-	1455	1667	1323	2025	2701	2388	24.727259967585	29.5091541169382	24.0392348254883	38.01492189233	38.793794652375	40.6480129455478
180043	176.72037014948	243.104540650836	129.834544683758	382.197399111933	368.328485865336	362.890597513728	183.219818494691	371.138827496999	-1.01750287025181	7.09617991976421e-07	6.78723647691594e-05	C06B8.2	NC_003283.11	15476060	15478749	-	1725	protein_coding	Uncharacterized protein && - && PF07801:Protein of unknown function (DUF1647)	-	181	240	124	352	442	364	3.24900851501772	4.48736788720682	2.37980709001409	6.97960767682647	6.70531555883849	6.54433699162257
182759	148.406056700116	144.849788804456	152.869705837328	262.760711889454	267.496479553785	291.11003976376	148.708517113967	273.789077069	-0.880684580939693	7.19531460085767e-07	6.84034574721535e-05	C18A11.1	NC_003284.9	8069328	8070289	+	780	protein_coding	Uncharacterized protein && - && -	-	152	143	146	242	321	292	6.03407021276135	5.91304205970482	6.19679916894178	10.6120236913287	10.7695233142413	11.6102512774031
175385	709.810547506474	907.590285096453	659.643251215867	1301.85989072502	1208.31743100619	1198.33653354808	759.014694606264	1236.1712850931	-0.703363868492131	8.11507842188536e-07	7.66826024853576e-05	pbo-1	NC_003281.10	2681451	2686463	-	697	protein_coding	Uncharacterized protein && sp|P61022|CHP1_MOUSE Calcineurin B homologous protein 1 OS=Mus musculus OX=10090 GN=Chp1 PE=1 SV=2 && PF13499:EF-hand domain pair	-	727	896	630	1199	1450	1202	32.2970612290309	41.4614766048952	29.9238135219236	58.8388061977805	54.440395948846	53.4841452980585
177408	716.645036959768	946.081837366168	457.562064732276	1363.74981046758	1341.64900959998	1378.78488011397	706.762979686071	1361.39456672718	-0.945437068506315	8.61631196489277e-07	8.04496842150643e-05	Y73B6BL.31	NC_003282.8	6441901	6446556	+	1682	protein_coding	TPT domain-containing protein && - && PF03151:Triose-phosphate Transporter family	-	734	934	437	1256	1610	1383	13.5123673188643	17.9097868893016	8.60131026633939	25.5411881023204	25.048742925875	25.5005506796089
180078	908.987097288208	910.629091854588	683.725465149145	1267.11467262394	1308.31611495153	1521.34904342294	834.447218097314	1365.59327699947	-0.710271090460466	9.9848531277101e-07	9.26759799770773e-05	F22B8.7	NC_003283.11	16094584	16097320	+	1136	protein_coding	MOSC domain-containing protein && sp|Q5VT66|MARC1_HUMAN Mitochondrial amidoxime-reducing component 1 OS=Homo sapiens OX=9606 GN=MTARC1 PE=1 SV=1 && PF03476:MOSC N-terminal beta barrel domain|PF03473:MOSC domain	-	931	899	653	1167	1570	1526	25.3765584872072	25.5241268166196	19.0302291669208	35.1374282871205	36.1665741153853	41.6609887205388
176037	4732.39576858855	5905.41446664321	5064.59429544627	7499.53816950603	7544.90070367591	8621.64254752397	5234.13484355934	7888.69380690197	-0.591840254724846	1.03176405366205e-06	9.5201476151429e-05	nspg-6	NC_003281.10	7313149	7314977	-	776	protein_coding	Nematode Specific Peptide family && - && -	-	4847	5830	4837	6907	9054	8648	193.407215567166	242.312806054914	206.359056917576	304.442431818639	305.326725390894	345.626736057081
177576	1486.01327827353	1537.63621961653	899.418337768937	2435.42263127292	2413.30157254754	2140.45635401641	1307.689278553	2329.72685261229	-0.832888782447929	1.09190760283686e-06	9.9873666078702e-05	atic-1	NC_003282.8	7882026	7900257	+	2193	protein_coding	MGS domain-containing protein && sp|Q0VCK0|PUR9_BOVIN Bifunctional purine biosynthesis protein ATIC OS=Bos taurus OX=9913 GN=ATIC PE=2 SV=1 && PF01808:AICARFT/IMPCHase bienzyme|PF02142:MGS-like domain	-	1522	1518	859	2243	2896	2147	21.4900484609576	22.325576039378	12.9677222644103	34.9838892511621	34.5577912503725	30.3631470685305
175764	492.083240637225	681.705649408385	579.020187178372	933.777736466655	952.487464579364	962.058864287769	584.269692407994	949.441355111263	-0.700809377823359	1.10636099244168e-06	9.9873666078702e-05	F09F7.5	NC_003281.10	5547032	5551215	+	1904	protein_coding	CRIB domain-containing protein && - && -	-	504	673	553	860	1143	965	8.19643438343356	11.4003360566692	9.61539999975304	15.4493052732466	15.7096076068397	15.7185955603584
181333	1646.13560260786	1762.50791971856	1245.99280785219	2567.8887752833	2413.30157254754	2434.55725035309	1551.54544339287	2471.91586606131	-0.671618326132723	1.1078680286685e-06	9.9873666078702e-05	F08B12.4	NC_003284.9	11407054	11407732	-	491	protein_coding	Uncharacterized protein && sp|Q19191|YZ10_CAEEL Uncharacterized protein F08B12.4 OS=Caenorhabditis elegans OX=6239 GN=F08B12.4 PE=4 SV=2 && -	-	1686	1740	1190	2365	2896	2442	106.325504547623	114.297646923381	80.2369917223972	164.750636274377	154.348749922743	154.247288334866
172866	2965.19206709376	3302.17001050718	2666.84342991558	4423.50057949437	4565.77324447099	4233.05900286618	2978.06850250551	4407.44427561051	-0.565572161516047	1.18775821329016e-06	0.000105260877591352	ncs-2	NC_003279.8	10033280	10034816	-	1363	protein_coding	Neuronal calcium sensor 2 && sp|P36609|NCS2_CAEEL Neuronal calcium sensor 2 OS=Caenorhabditis elegans OX=6239 GN=ncs-2 PE=2 SV=2 && PF13499:EF-hand domain pair|PF13833:EF-hand domain pair	-	3037	3260	2547	4074	5479	4246	68.9938388819257	77.1420680903263	61.8646068652443	102.235709768829	105.194127454347	96.6134307897713
174471	4327.20817957179	3739.75818367869	3457.36827859491	5762.27726445179	5697.42501778575	5546.04503837602	3841.44488061513	5668.58244020452	-0.561230364913745	1.33173048355366e-06	0.000116701253435881	mtrr-1	NC_003280.10	9285975	9289132	+	2170	protein_coding	Methionine synthase reductase && sp|Q17574|MTRR_CAEEL Methionine synthase reductase OS=Caenorhabditis elegans OX=6239 GN=mtrr-1 PE=3 SV=1 && PF00258:Flavodoxin|PF00175:Oxidoreductase NAD-binding domain|PF00667:FAD binding domain	-	4432	3692	3302	5307	6837	5563	63.2413878326081	54.8746157128535	50.3763274653106	83.6501648880442	82.4502348674003	79.506511154332
3564957	13910.1387487273	16813.7177927634	11286.1819124696	20920.9644491157	23331.3596091803	22550.0616075907	14003.3461513201	22267.4618886289	-0.669170435919015	1.38653435343159e-06	0.00012016120369021	F57F4.4	NC_003283.11	6401379	6408783	-	6425	protein_coding	Uncharacterized protein && - && PF01684:ET module	-	14247	16599	10779	19268	27998	22619	68.6612437953558	83.325576355747	55.5411040230034	102.574864802345	114.03546249035	109.182652013215
181775	5234.24256558763	5362.48099252301	5226.88747630097	8131.46682371952	7102.40652721778	7279.74489847595	5274.53701147054	7504.53941647108	-0.508589397673422	1.48934115474269e-06	0.000128160319691189	mlc-2	NC_003284.9	17455792	17456586	-	641	protein_coding	Myosin regulatory light chain 2 && sp|P19626|MLR2_CAEEL Myosin regulatory light chain 2 OS=Caenorhabditis elegans OX=6239 GN=mlc-2 PE=4 SV=1 && PF13405:EF-hand domain	-	5361	5294	4992	7489	8523	7302	258.969818132427	266.376213281044	257.825409057538	399.616349911691	347.95293968088	353.294738345084
172339	145.476989791561	158.017951423043	139.258019701128	264.932288020772	258.329933525462	283.134422235986	147.584320305244	268.79888126074	-0.864372890021004	1.49517649518599e-06	0.000128160319691189	klu-2	NC_003279.8	6386149	6394350	-	1705	protein_coding	KLUmpfuss related && - && PF00096:Zinc finger, C2H2 type	zf-C2H2	149	156	133	244	310	284	2.70597175539097	2.95100366189481	2.58247678377866	4.89488948143205	4.75798821020008	5.16591584576053
173574	441.312747555607	611.813093971269	614.619981688435	879.48833318371	906.65473443775	972.028386197487	555.915274405104	919.390484606316	-0.726432591859098	1.64553959099823e-06	0.000140282250132599	gba-1	NC_003280.10	2176741	2182510	+	2403	protein_coding	Putative glucosylceramidase 1 && sp|O16580|GLCM1_CAEEL Putative glucosylceramidase 1 OS=Caenorhabditis elegans OX=6239 GN=gba-1 PE=1 SV=2 && PF02055:Glycosyl hydrolase family 30 TIM-barrel domain|PF17189:Glycosyl hydrolase family 30 beta sandwich domain	-	452	604	587	810	1088	975	5.82433086441055	8.10686052448465	8.08711276284691	11.5294527986392	11.8484400540313	12.5835800233513
175212	6554.27538570971	8701.11668412782	5467.70961563374	12229.2309835162	10614.0269784316	11342.325076686	6907.70056182376	11395.1943462113	-0.722080312931411	1.69147471130406e-06	0.000143418769305489	lec-6	NC_003281.10	599510	600366	-	540	protein_coding	Galectin && - && PF00337:Galactoside-binding lectin	-	6713	8590	5222	11263	12737	11377	384.932217395811	513.060922150146	320.149093137581	713.407666143553	617.247642746762	653.412395045357
177911	1786.7308142185	2061.32391760188	2345.39822654531	3338.79830190112	3304.95650439349	2879.19792752651	2064.48431945523	3174.31757794037	-0.620874169434874	1.75479200920069e-06	0.000147987459442592	Y43C5A.2	NC_003282.8	10269883	10272701	+	1446	protein_coding	Fibrinogen C-terminal domain-containing protein && - && PF00147:Fibrinogen beta and gamma chains, C-terminal globular domain	-	1830	2035	2240	3075	3966	2888	39.1871943550973	45.3905718276096	51.2848268628388	72.736814077169	71.7745482912132	61.9415781786538
175827	15124.7251601414	15230.4994717748	12400.2460700786	21189.1541013335	20185.5676767331	20793.4318470984	14251.8235673316	20722.717875055	-0.540027275303949	2.15740836121343e-06	0.000179053479121661	aldo-2	NC_003281.10	5874678	5876470	-	1346	protein_coding	Fructose-bisphosphate aldolase 2 && sp|P46563|ALF2_CAEEL Fructose-bisphosphate aldolase 2 OS=Caenorhabditis elegans OX=6239 GN=aldo-2 PE=2 SV=1 && PF00274:Fructose-bisphosphate aldolase class-I	-	15491	15036	11843	19515	24223	20857	356.36559444842	360.293801471248	291.290175838438	495.907804643996	470.943622798084	480.573868021895
173657	591.671515528092	717.158394919965	588.443662195742	965.265590370764	959.154043509054	1013.9003782183	632.4245242146	979.440004032706	-0.630979632233078	2.17759521235838e-06	0.000179777676321335	Y25C1A.13	NC_003280.10	3109365	3111247	-	1047	protein_coding	Uncharacterized protein && sp|Q13011|ECH1_HUMAN Delta(3,5)-Delta(2,4)-dienoyl-CoA isomerase, mitochondrial OS=Homo sapiens OX=9606 GN=ECH1 PE=1 SV=2 && PF00378:Enoyl-CoA hydratase/isomerase	-	606	708	562	889	1151	1017	17.922034812296	21.8100222884658	17.7704654112685	29.0424016199024	28.7683327265249	30.1250406520678
4363079	1932.20780401006	1873.93083418352	1622.93180854698	2684.06809830881	2649.1318021853	2585.09703118983	1809.69014891352	2639.43231056131	-0.544303036375735	2.30654702805743e-06	0.000187463713378802	F13H10.8	NC_003282.8	11020517	11021438	+	633	protein_coding	Uncharacterized protein && - && -	-	1979	1850	1550	2472	3179	2593	96.8062636341426	94.2621956954237	81.0657035994137	133.574083797947	131.423451597541	127.043420213589
185758	5.85813381710982	17.2199049627675	16.7528444753236	55.375191348604	37.4995064795025	88.7287449964886	13.276961085067	60.5344809415317	-2.19106869504557	2.99593542992505e-06	0.000238996223678559	F44G3.10	NC_003283.11	16138760	16139629	-	585	protein_coding	Uncharacterized protein && - && PF06653:Tight junction protein, Claudin-like	-	6	17	16	51	45	89	0.317582642776913	0.9372654080651	0.905468371717521	2.98189095458823	2.01299501200773	4.718321295383
187463	1871.67375456659	2494.8603484292	2179.96388735149	3047.80710030454	3420.78831329684	3493.32047716512	2182.16599678242	3320.6386302555	-0.605938880306147	3.21390729817379e-06	0.000254612878177546	M28.10	NC_003280.10	10647516	10648676	+	906	protein_coding	Uncharacterized protein && - && -	-	1917	2463	2082	2807	4105	3504	65.5171940450616	87.6810511321672	76.078457001986	105.972129746668	118.568961165334	119.946966839396
174242	1472.34429936694	1704.77059131398	1060.66446584393	2245.40971978261	2339.13588195475	2366.76450136701	1412.59311884162	2317.10336770146	-0.713831154619027	3.59497700012658e-06	0.00028055128967157	nhx-2	NC_003280.10	7690711	7693957	-	2054	protein_coding	Na(+)/H(+) exchanger protein 2 && sp|Q8T5S1|NHX2_CAEEL Na(+)/H(+) exchanger protein 2 OS=Caenorhabditis elegans OX=6239 GN=nhx-2 PE=2 SV=1 && PF00999:Sodium/hydrogen exchanger family	-	1508	1683	1013	2068	2807	2374	22.7332891759929	26.427325271709	16.3274429290915	34.4371769960264	35.762512650036	35.8454177205067
172397	2938.83046491676	2454.34292498739	2752.70175785161	4346.40962683258	3730.7842335274	3853.22021810594	2715.29171591859	3976.80469282197	-0.550239709066699	3.80367212506698e-06	0.000295368321553468	unc-87	NC_003279.8	6761221	6767797	-	2362	protein_coding	Protein unc-87 && sp|P37806|UNC87_CAEEL Protein unc-87 OS=Caenorhabditis elegans OX=6239 GN=unc-87 PE=1 SV=3 && PF00402:Calponin family repeat	-	3010	2423	2629	4003	4477	3865	39.459172772631	33.0859077299625	36.8485040301793	57.9673096276151	49.6013220549795	50.7484725708234
175768	2943.71224309769	3410.55411821401	3251.09888099249	4904.50469258126	4244.94413347969	4706.61129357778	3201.7884141014	4618.68670654624	-0.528451514350193	3.82947889266918e-06	0.000295907418277876	mlc-3	NC_003281.10	5565025	5567382	+	1277	protein_coding	Myosin%2C essential light chain && sp|P53014|MLE_CAEEL Myosin, essential light chain OS=Caenorhabditis elegans OX=6239 GN=mlc-3 PE=4 SV=1 && -	-	3015	3367	3105	4517	5094	4721	73.1068031537261	85.0397064783632	80.4970334327035	120.986424117446	104.38884548565	114.655917386865
180301	386.636831929248	425.432946138962	559.126184363926	767.652162420844	759.989997984585	729.769003791344	457.065320810712	752.470388065591	-0.720004596939528	3.92916460790068e-06	0.000300648175802586	pcp-4	NC_003283.11	19822734	19830099	-	3169	protein_coding	Prolyl Carboxy Peptidase like && sp|P90893|YM9I_CAEEL Putative serine protease F56F10.1 OS=Caenorhabditis elegans OX=6239 GN=F56F10.1 PE=1 SV=2 && PF05577:Serine carboxypeptidase S28	-	396	420	534	707	912	732	3.86931708350161	4.27461085815891	5.57863806880791	7.63087996685365	7.53110409036403	7.16377953953116
183133	0.97635563618497	1.01293558604515	5.23526389853863	55.375191348604	15.8331249580122	21.9329482013792	2.40818504025625	31.0470881693318	-3.69857654918846	4.08165944519219e-06	0.000310800534258664	C32H11.9	NC_003282.8	12935011	12936271	-	1150	protein_coding	CUB_2 domain-containing protein && - && PF02408:CUB-like domain	-	1	1	5	51	19	22	0.0269254849310861	0.0280460492950426	0.14393994496053	1.51687496385575	0.432356319970355	0.593305276713036
177068	3168.27403942023	4478.1882259056	4622.73802240961	6101.04314093737	6123.25274691966	7538.95246812861	4089.73342924515	6587.74945199521	-0.687848419964097	4.36178992200059e-06	0.000327363812040676	clec-85	NC_003282.8	2850886	2855456	+	1434	protein_coding	C-type lectin domain-containing protein && - && -	-	3245	4421	4415	5619	7348	7562	70.0691620582849	99.4353706578738	101.927348054512	134.025466748589	134.09298153907	163.546363569151
181654	366.133363569364	495.325501576077	309.927622793487	660.159143920612	671.657827166201	673.939681096924	390.462162646309	668.585550727913	-0.775723370291501	4.78465084688577e-06	0.00035401902445401	K09E9.1	NC_003284.9	15620500	15626620	+	1936	protein_coding	MFS domain-containing protein && sp|Q6NUB3|S22AF_XENLA Solute carrier family 22 member 15 OS=Xenopus laevis OX=8355 GN=slc22a15 PE=2 SV=2 && PF07690:Major Facilitator Superfamily	-	375	489	296	608	806	676	5.99773521515025	8.14653709765869	5.0616898000583	10.7417656652887	10.8947116404013	10.8291585771204
191124	34.172447266474	35.4527455115802	58.6349556636327	106.407230434572	121.66506546683	96.7043625242628	42.7533828138956	108.258886141889	-1.34533752364447	5.36273628005619e-06	0.000389443894856303	ZC239.14	NC_003280.10	3221126	3222034	-	768	protein_coding	BTB domain-containing protein && sp|Q9H3F6|BACD3_HUMAN BTB/POZ domain-containing adapter for CUL3-mediated RhoA degradation protein 3 OS=Homo sapiens OX=9606 GN=KCTD10 PE=1 SV=1 && PF02214:BTB/POZ domain	ZBTB	35	35	56	98	146	97	1.41113381312007	1.46986130745503	2.41399282694222	4.36457844226265	4.97482361040451	3.91709301712471
179209	42125.8402788367	59951.6055956681	40875.8934670099	69716.2801198268	82258.0840910705	73503.2911359675	47651.1131138383	75159.2184489549	-0.657449036256185	6.56871326362231e-06	0.000472646037858622	asp-6	NC_003283.11	8267511	8268937	-	1275	protein_coding	Aspartic protease 6 && sp|O01530|ASP6_CAEEL Aspartic protease 6 OS=Caenorhabditis elegans OX=6239 GN=asp-6 PE=1 SV=1 && PF00026:Eukaryotic aspartyl protease	-	43146	59186	39039	64208	98711	73728	1047.83217157815	1497.19489773557	1013.67250792333	1722.4887940198	2026.00922211281	1793.39369546251
172390	5666.76811241757	6962.91921847435	3810.22506535641	9871.98509297074	8469.8885301703	9532.85685007218	5479.97079874944	9291.5768244044	-0.761656717147782	7.54742674353168e-06	0.000535696542529584	lbp-6	NC_003279.8	6728296	6729376	-	527	protein_coding	Fatty acid-binding protein homolog 6 && sp|O01812|FABP6_CAEEL Fatty acid-binding protein homolog 6 OS=Caenorhabditis elegans OX=6239 GN=lbp-6 PE=1 SV=1 && PF00061:Lipocalin / cytosolic fatty-acid binding protein family	-	5804	6874	3639	9092	10164	9562	341.018674992462	420.696061256625	228.602306894904	590.100876105331	504.707887906271	562.718890315642
173772	1261.45148195098	1419.12275604925	814.607062612611	1906.64384329703	1983.30723158258	1984.93181222482	1165.06043353761	1958.29429570148	-0.748979781861272	8.18526296500522e-06	0.000570640154973653	paic-1	NC_003280.10	4369625	4372525	-	1404	protein_coding	Phosphoribosylaminoimidazole-succinocarboxamide synthase && sp|Q10457|PUR6_CAEEL Probable multifunctional protein ADE2 OS=Caenorhabditis elegans OX=6239 GN=pacs-1 PE=1 SV=1 && PF01259:SAICAR synthetase|PF00731:AIR carboxylase	-	1292	1401	778	1756	2380	1991	28.4942204491508	32.1840401151766	18.3451664894852	42.7794159824913	44.3604456349851	43.9802326737245
181308	4367.23876065537	3654.67159445089	2977.81810548877	5764.44884058311	5080.76646678949	6375.50926126454	3666.57615353168	5740.24152287905	-0.646456677705014	8.54441685376925e-06	0.000593043021098338	col-179	NC_003284.9	11201465	11202485	+	969	protein_coding	Col_cuticle_N domain-containing protein && sp|P34804|COL40_CAEEL Cuticle collagen 40 OS=Caenorhabditis elegans OX=6239 GN=col-40 PE=3 SV=3 && PF01391:Collagen triple helix repeat (20 copies)|PF01484:Nematode cuticle collagen N-terminal domain	-	4473	3608	2844	5309	6097	6395	142.934311879526	120.091504370476	97.1661473659255	187.398623213273	164.656344320686	204.677518119281
177930	2579.53159080069	3145.16499467018	2929.65367762222	4025.01635939755	3954.9479500382	4511.20866414731	2884.78342103103	4163.72432452769	-0.529423073149705	8.83754429203045e-06	0.000610685990153258	R10H10.3	NC_003282.8	10388505	10393294	+	1168	protein_coding	Uncharacterized protein && sp|Q9Y561|LRP12_HUMAN Low-density lipoprotein receptor-related protein 12 OS=Homo sapiens OX=9606 GN=LRP12 PE=1 SV=1 && PF00092:von Willebrand factor type A domain|PF00431:CUB domain	-	2642	3105	2798	3707	4746	4525	70.040839782636	85.7409507879054	79.307459058133	108.55683948874	106.333703981894	120.151476249045
180171	165.00410251526	140.798046460276	90.0465390548644	279.047532874338	226.663683609437	284.131374426958	131.9495626768	263.280863636911	-0.993188535052937	9.03037967854413e-06	0.000618561290994075	fbxa-156	NC_003283.11	17895314	17896786	-	1223	protein_coding	F-box domain-containing protein && sp|P34294|FB155_CAEEL F-box A protein 155 OS=Caenorhabditis elegans OX=6239 GN=fbxa-155 PE=3 SV=2 && PF01827:FTH domain	-	169	139	86	257	272	285	4.27879639931037	3.66570807834224	2.32799027908363	7.18760353947329	5.82007388590296	7.2272282926744
24104567	9.76355636184971	39.5044878557608	6.28231667824636	82.5198929900765	70.8324011279492	79.7561752777425	18.5167869652856	77.7028231319228	-2.06751221284741	9.19095089853073e-06	0.000623548490727244	F41H10.1	NC_003282.8	5382909	5383930	+	747	protein_coding	Uncharacterized protein && - && -	-	10	39	6	76	85	80	0.414515497600388	1.6838893050638	0.265913151332706	3.4799294390895	2.97772354520554	3.32141203952776
259638	2466.27433700324	2938.52613511697	1899.35374238981	3993.52850549344	3744.95071375299	3709.659102606	2434.71807150334	3816.04610728414	-0.648163229264999	9.22244357061842e-06	0.000623548490727244	K06A4.7	NC_003283.11	9489947	9491490	-	254	protein_coding	Uncharacterized protein && - && -	-	2526	2901	1814	3678	4494	3721	307.936382583905	368.369399038018	236.435526915088	495.285319949103	463.004703116202	454.338273952503
189508	465.721638460231	642.201161552624	479.550173106138	805.654744718905	840.822267507068	880.308784628083	529.157657706331	842.261932284685	-0.670762221125217	9.32582242974537e-06	0.000627831976965604	Y22D7AL.15	NC_003281.10	1658207	1659863	-	539	protein_coding	LITAF domain-containing protein && - && PF10601:LITAF-like zinc ribbon domain	zf-LITAF-like	477	634	458	742	1009	883	27.402550573186	37.937615103925	28.1310460151062	47.0860855854383	48.9878582050192	50.807205535356
174495	630.725740975491	715.132523747875	374.844895135366	1043.4423310982	1034.15305646806	977.013147152346	573.56771995291	1018.2028449062	-0.827493333037645	1.00700910722597e-05	0.000671727949007613	M176.4	NC_003280.10	9420480	9422008	+	857	protein_coding	Uncharacterized protein && - && PF07947:YhhN family	-	646	706	358	961	1241	980	23.3406566572974	26.5701136786991	13.8296558553676	38.3548256870795	37.8945723789039	35.4648905725889
181713	922.656076194797	1364.42423440281	993.653087942632	1854.5260161454	1672.47798898581	1673.88272864162	1093.57779951341	1733.62891125761	-0.664603579444162	1.0106323853487e-05	0.000671727949007613	cah-3	NC_003284.9	16487481	16489397	+	1080	protein_coding	Putative carbonic anhydrase 3 && sp|Q27504|CAH3_CAEEL Putative carbonic anhydrase 3 OS=Caenorhabditis elegans OX=6239 GN=cah-3 PE=3 SV=1 && PF00194:Eukaryotic-type carbonic anhydrase	-	945	1347	949	1708	2007	1679	27.0937692119054	40.2266043152646	29.0905294319767	54.0930610748996	48.63060449842	48.2147934992157
178606	126.926232704046	127.629883841689	62.8231667824636	217.15761313178	238.330196736394	213.347768867961	105.793094442733	222.945192912045	-1.07407893673667	1.13730830233103e-05	0.000742765491383193	flp-34	NC_003283.11	1027891	1033404	-	716	protein_coding	FMRF-Like Peptide && - && -	-	130	126	60	200	286	214	5.62201116927007	5.6757996408543	2.7742615090158	9.55420203984071	10.4529545455932	9.26945331380638
183715	110.328186888902	82.047782469657	53.399691765094	176.983454702401	176.664341636767	176.460537802005	81.9252203745509	176.702778047058	-1.10601164588433	1.14118630258415e-05	0.000742765491383193	dop-4	NC_003284.9	1295253	1298830	+	1751	protein_coding	Dopamine receptor 4 && sp|Q18775|DOPR4_CAEEL Dopamine receptor 4 OS=Caenorhabditis elegans OX=6239 GN=dop-4 PE=2 SV=2 && PF00001:7 transmembrane receptor (rhodopsin family)	-	113	81	51	163	212	177	1.9982677137605	1.49199856758037	0.964257883716171	3.18404286597867	3.16836907658098	3.13502126252371
177982	62.4867607158381	68.8796198510701	83.7642223766181	157.439269520541	149.164703551799	133.591593590219	71.7102009811754	146.731855554186	-1.03419836247579	1.28307658852333e-05	0.000824849974081021	ZK596.1	NC_003282.8	10900383	10901386	+	798	protein_coding	DUF148 domain-containing protein && - && PF02520:Domain of unknown function DUF148	-	64	68	80	145	179	134	2.4833529961503	2.74837224921345	3.31891602415257	6.21502039960064	5.86997417661902	5.20781175333099
187195	684.425300965664	775.908658910583	717.231154099792	1061.90072821441	1067.48595111651	1026.86075670094	725.855037992013	1052.08247867728	-0.535664345265773	1.29264959057516e-05	0.000827612305214776	K09C4.5	NC_003284.9	3282631	3285721	+	1698	protein_coding	MFS domain-containing protein && sp|P38142|YB91_YEAST Probable metabolite transport protein YBR241C OS=Saccharomyces cerevisiae (strain ATCC 204508 / S288c) OX=559292 GN=YBR241C PE=1 SV=1 && PF00083:Sugar (and other) transporter	-	701	766	685	978	1281	1030	12.7832624718463	14.5499203910501	13.3555584973684	19.7005620435641	19.7422885364927	18.812777071062
181285	315.362870487745	417.329461450601	504.679439819124	682.960693299449	707.490688913281	660.979302614291	412.45725725249	683.810228275674	-0.730465728501069	1.38746532403466e-05	0.00088470654767511	pbo-4	NC_003284.9	10954134	10958233	+	2526	protein_coding	Na(+)/H(+) exchanger protein 7 && sp|G5EBK1|PBO4_CAEEL Na(+)/H(+) exchanger protein 7 OS=Caenorhabditis elegans OX=6239 GN=pbo-4 PE=1 SV=1 && PF00999:Sodium/hydrogen exchanger family	-	323	412	482	629	849	663	3.95941067998889	5.26057725890388	6.3171743065417	8.5171588429747	8.79549720804801	8.14017145738599
177432	2856.81659147722	3663.7880147253	2877.30103863683	4312.75019679716	4676.60511917707	4739.51071587985	3132.63521494645	4576.28867728469	-0.546887278998748	1.47127102373563e-05	0.000930578922512786	C01B10.6	NC_003282.8	6640180	6645200	+	1585	protein_coding	EGF-like domain-containing protein && - && -	-	2926	3617	2748	3972	5612	4754	57.1618701858748	73.6018576310376	57.397982847226	85.7151167180096	92.6561918586976	93.0214877636317
188514	240.183486501503	278.557286162416	301.551200555825	418.028405278677	409.994604175894	549.320657225452	273.430657739915	459.114555560008	-0.74780748671786	1.5272368223842e-05	0.000958249471836743	col-142	NC_003283.11	6831177	6832256	+	1031	protein_coding	Col_cuticle_N domain-containing protein && - && PF01391:Collagen triple helix repeat (20 copies)|PF01484:Nematode cuticle collagen N-terminal domain	-	246	275	288	385	492	551	7.38818592337949	8.60287399569082	9.24789714275994	12.7726058889548	12.4879884547055	16.5747239480299
180514	1617.8212891585	1912.42238645324	1372.68619419683	2447.36629999516	2599.96578257884	2313.9260352455	1634.30995660285	2453.75270593984	-0.58634567699621	1.56468574500206e-05	0.000977835083510055	Y102A11A.3	NC_003284.9	2019148	2025376	+	4775	protein_coding	Uncharacterized protein && - && -	-	1657	1888	1311	2254	3120	2321	10.7451011121322	12.7525826658422	9.08946839873268	16.1457410689272	17.0988644370751	15.07492412507
180914	1180.41396414763	1162.85005277983	1086.84078533662	1674.28519724603	1518.31335123675	1663.9132067319	1143.36826742136	1618.83725173823	-0.501133481476404	1.57173849480602e-05	0.000978344842441556	mup-2	NC_003284.9	6408471	6410227	-	1465	protein_coding	Troponin T && sp|Q27371|TNNT_CAEEL Troponin T OS=Caenorhabditis elegans OX=6239 GN=mup-2 PE=2 SV=1 && -	-	1209	1148	1038	1542	1822	1669	25.5534798456898	25.2739892691572	23.4568071398477	36.001798479628	32.5459384671775	35.3323140818854
259719	330.984560666705	384.915522697156	348.668575642673	586.325555455807	511.659932853657	550.317609416423	354.856219668845	549.434365908629	-0.629851919014599	1.59626819519095e-05	0.00098968628101839	rcs-1	NC_003284.9	8826604	8828540	-	1199	protein_coding	RING-type domain-containing protein && sp|Q09623|YS84_CAEEL Uncharacterized RING finger protein ZK945.4 OS=Caenorhabditis elegans OX=6239 GN=ZK945.4 PE=4 SV=3 && PF00097:Zinc finger, C3HC4 type (RING finger)	-	339	380	333	540	614	552	8.75471251074555	10.2219545804284	9.19462917808756	15.4046567001001	13.4009392709305	14.2781935574128
175299	21413.4318128088	22002.9868000727	23226.7718122565	30382.5216532674	28450.4589048155	31460.8202904965	22214.3968083793	30097.9336161931	-0.438156821845219	1.60384236050118e-05	0.00099046737270951	Y82E9BR.3	NC_003281.10	1419196	1419773	+	509	protein_coding	ATP synthase lipid-binding protein%2C mitochondrial && sp|A8XDX2|AT5G_CAEBR ATP synthase lipid-binding protein, mitochondrial OS=Caenorhabditis briggsae OX=6238 GN=CBG11706 PE=3 SV=1 && PF00137:ATP synthase subunit C	-	21932	21722	22183	27982	34141	31557	1334.20274230819	1376.42185698419	1442.81837678521	1880.34880097089	1755.27232841734	1922.78753436491
181124	4018.67979853734	3756.97808864145	4267.78713008869	6110.8152335283	5017.43396695744	6040.53332509802	4014.48167242249	5722.92750852792	-0.511347119009382	1.6905846142473e-05	0.00103184864821335	unc-27	NC_003284.9	8789456	8790621	+	933	protein_coding	Troponin I 2 && sp|Q9GYF1|TNNI2_CAEEL Troponin I 2 OS=Caenorhabditis elegans OX=6239 GN=unc-27 PE=2 SV=2 && PF00992:Troponin	-	4116	3709	4076	5628	6021	6059	136.60138303623	128.216737792722	144.63110353869	206.324068282101	168.877983467182	201.406127464919
182409	105.446408707977	127.629883841689	217.786978179207	289.905413530927	288.329538709064	319.02470111097	150.287756909624	299.086551116987	-0.994761718087633	1.8636834221267e-05	0.00112094009337	C08E8.4	NC_003283.11	18371846	18373532	+	942	protein_coding	NADAR domain-containing protein && - && PF08719:Domain of unknown function (DUF1768)	-	108	126	208	267	346	320	3.55004801320689	4.31408974825019	7.31007109013986	9.69477660488549	9.61194433546789	10.5354343674193
172071	2580.50794643688	2395.59266099678	2166.35220121528	3433.26186361345	3134.1254193202	3519.24123413039	2380.81760288298	3362.20950568801	-0.497633747096172	1.86513683775067e-05	0.00112094009337	acbp-1	NC_003279.8	4635746	4636379	-	368	protein_coding	Acyl-CoA-binding protein homolog 1 && sp|O01805|ACBP1_CAEEL Acyl-CoA-binding protein homolog 1 OS=Caenorhabditis elegans OX=6239 GN=acbp-1 PE=3 SV=1 && -	-	2643	2365	2069	3162	3761	3530	222.387677102689	207.277833071174	186.132341327085	293.894524247052	267.44936174482	297.495401533667
180319	933.395988192832	1160.82418160774	1303.58071073612	1626.51052235703	1684.97782447898	1817.44384414156	1132.60029351223	1709.64406365919	-0.594445196671665	1.93190851903029e-05	0.00115663805456142	F19B2.5	NC_003283.11	20162646	20164165	-	1178	protein_coding	SNF2_N domain-containing protein && sp|Q6PCN7|HLTF_MOUSE Helicase-like transcription factor OS=Mus musculus OX=10090 GN=Hltf PE=1 SV=1 && PF00176:SNF2 family N-terminal domain	-	956	1146	1245	1498	2022	1823	25.1289288058031	31.3768152512196	34.9891368755923	43.4954642337346	44.9181552509636	47.9948621455874
184523	55.6522712625433	54.698521646438	49.2114806462631	100.978290106278	115.831808903352	127.609880444388	53.1874245184148	114.806659818006	-1.11048314741829	2.05954383896688e-05	0.00122371229765282	F15B9.6	NC_003283.11	13014144	13016641	+	1556	protein_coding	Uncharacterized protein && - && -	-	57	54	47	93	139	128	1.1342966177588	1.11931854834328	0.999994090631959	2.04432906628828	2.33771335906039	2.55125428640333
176805	343.67718393711	458.859820478452	430.338692459875	664.502296183248	594.992169474774	672.942728905953	410.958565625146	644.145731521325	-0.648205168497411	2.10045547492177e-05	0.00124331111621218	sid-2	NC_003281.10	13679445	13682450	+	1028	protein_coding	Systemic RNA interference defective protein 2 && sp|G5EEV9|SID2_CAEEL Systemic RNA interference defective protein 2 OS=Caenorhabditis elegans OX=6239 GN=sid-2 PE=1 SV=1 && -	-	352	453	411	612	714	675	10.6025644942643	14.2126355839032	13.23603404389	20.3627183863905	18.1757000986923	20.3640440859787
174101	97.635563618497	116.487592395192	170.669603092359	298.591718056198	296.662762371176	188.423964093667	128.264253035349	261.22614817368	-1.0283336100823	2.1086738777917e-05	0.00124348340026468	H43E16.1	NC_003280.10	6674268	6679370	+	3740	protein_coding	Uncharacterized protein && - && -	-	100	115	163	275	356	189	0.827922664993289	0.99173529926989	1.44286324507226	2.51500318401689	2.49094676886945	1.56726910420003
173896	1174.55583033052	1111.19033789153	724.560523557746	1613.48106556913	1578.31256160395	1647.96197167636	1003.4355639266	1613.25186628314	-0.684570579006583	2.25522518819538e-05	0.00131507294803096	pho-1	NC_003280.10	5233156	5235846	-	1511	protein_coding	Intestinal acid phosphatase && sp|Q19076|PHO1_CAEEL Intestinal acid phosphatase OS=Caenorhabditis elegans OX=6239 GN=pho-1 PE=1 SV=1 && PF00328:Histidine phosphatase superfamily (branch 2)	-	1203	1097	692	1486	1894	1653	24.6525890985513	23.4159453925619	15.1618012176823	33.6381259746577	32.8020934385534	33.9282734422612
177028	5458.80436191017	6126.23442440106	5197.56999846915	7866.53453569874	7639.89945342398	7552.90979880222	5594.20292826013	7686.44792930831	-0.458346202494752	2.30583230280737e-05	0.00133960316673468	trap-3	NC_003282.8	2389445	2390259	+	686	protein_coding	Signal sequence receptor subunit gamma && sp|Q9UNL2|SSRG_HUMAN Translocon-associated protein subunit gamma OS=Homo sapiens OX=9606 GN=SSR3 PE=1 SV=1 && PF07074:Translocon-associated protein, gamma subunit (TRAP-gamma)	-	5591	6048	4964	7245	9168	7576	252.363621264078	284.352597750555	239.561390612735	361.236579777773	349.732940978322	342.50681770704
177320	4162.20407705653	5308.79540646262	3779.86053474489	6534.27257913527	6434.08198951642	6517.07647238254	4416.95333942135	6495.14368034474	-0.556273361601908	2.47389519592199e-05	0.0014111098197539	elo-5	NC_003282.8	5374616	5377117	-	922	protein_coding	Elongation of long chain fatty acids protein 5 && sp|Q20300|ELO5_CAEEL Elongation of long chain fatty acids protein 5 OS=Caenorhabditis elegans OX=6239 GN=elo-5 PE=1 SV=2 && PF01151:GNS1/SUR4 family	-	4263	5241	3610	6018	7721	6537	143.167943167465	183.338119315202	129.624009002959	223.253722988314	219.143544837583	219.887698824398
172426	485.24875118393	615.86483631545	412.538795204844	843.657327016967	844.155556971912	730.765955982316	504.550794234741	806.192946657065	-0.676005383242925	2.49176681445401e-05	0.00141615413954803	rege-1	NC_003279.8	6954414	6961139	-	2164	protein_coding	Endoribonuclease rege-1 && sp|Q95YE2|REGE1_CAEEL Endoribonuclease rege-1 OS=Caenorhabditis elegans OX=6239 GN=rege-1 PE=1 SV=5 && PF18039:UBA-like domain|PF11977:Zc3h12a-like Ribonuclease NYN domain|PF18561:Endoribonuclease Regnase 1/ ZC3H12 C-terminal domain	-	497	608	394	777	1013	733	7.11148840682175	9.06182886649436	6.02765148443772	12.2812114815819	12.2500606807439	10.5050975257363
175684	240.183486501503	197.522439278804	280.610144961671	511.406178925343	434.994275162229	325.006414256801	239.438690247326	423.802289448124	-0.823551594460875	2.70411585311442e-05	0.00152031402408433	C45G9.6	NC_003281.10	5036458	5040413	+	2083	protein_coding	Uncharacterized protein && sp|Q09279|YQI6_CAEEL Uncharacterized protein C45G9.6 OS=Caenorhabditis elegans OX=6239 GN=C45G9.6 PE=4 SV=3 && -	-	246	195	268	471	522	326	3.65685054584938	3.01935984369338	4.25946145336873	7.73408756386875	6.55793766273856	4.85379802382309
13218396	138.642500338266	164.095564939314	107.846436309896	295.334353859221	211.663881017636	256.216713079748	136.861500529159	254.404982652202	-0.891046701591207	2.77229418495388e-05	0.00155072295077267	Y39B6A.21	NC_003283.11	19047047	19048669	+	1186	pseudogene	- && sp|G5EEI4|ASP1_CAEEL Aspartic protease 1 OS=Caenorhabditis elegans OX=6239 GN=asp-1 PE=1 SV=1 && PF00026:Eukaryotic aspartyl protease	-	142	162	103	272	254	257	3.70736230121953	4.40554720376597	2.87515792252525	7.84443488896736	5.60447683781578	6.72050339309128
184872	167.933169423815	203.600052795075	93.1876973939876	313.792750975423	286.662893976642	311.049083583196	154.906973204292	303.834909511753	-0.970083698043755	2.77797494050185e-05	0.00155072295077267	F22H10.2	NC_003284.9	16679540	16679797	+	258	protein_coding	Uncharacterized protein && - && -	-	172	201	89	289	344	312	20.6428717804993	25.1273034672446	11.4203514470622	38.3138314513953	34.8919135414672	37.5049212975048
180589	1401.07033792543	1313.77745510056	1154.89921601762	1812.18028158471	1925.80798831401	1764.60537802005	1289.9156696812	1834.19788263959	-0.507871308376506	2.88012279600448e-05	0.00160204277227398	aqp-7	NC_003284.9	3025125	3026872	+	1075	protein_coding	AQuaPorin or aquaglyceroporin related && sp|G5CTG7|AQP10_MILTA Aquaporin-10 OS=Milnesium tardigradum OX=46460 GN=AQP10 PE=1 SV=1 && PF00230:Major intrinsic protein	-	1435	1297	1103	1669	2311	1770	41.333750239558	38.9135672800194	33.9684880344529	53.1037658345014	56.2571247867424	51.0643928435258
174773	6302.37563157398	7953.5702216265	5308.55759311817	9620.08226173787	9262.37810043712	10690.3183437904	6521.50114877289	9857.59290198847	-0.59597984876397	2.89575623782238e-05	0.00160504707938099	F54D5.3	NC_003280.10	11571805	11573025	+	617	protein_coding	Uncharacterized protein && - && PF17303:Family of unknown function (DUF5352)	-	6455	7852	5070	8860	11115	10723	323.945876847139	410.454158710496	272.039497274674	491.163409499675	471.42255147497	538.994721859655
177701	529.184754812254	638.149419208443	738.172209693947	975.037682961694	1025.81983280595	908.223445975293	635.168794571548	969.693653914311	-0.611245139834118	2.99125926894538e-05	0.0016431851952843	alp-1	NC_003282.8	8852494	8862246	+	4700	protein_coding	ALP/Enigma encoding && sp|A1ZA47|ZASP_DROME PDZ and LIM domain protein Zasp OS=Drosophila melanogaster OX=7227 GN=Zasp52 PE=1 SV=2 && PF00412:LIM domain	-	542	630	705	898	1231	911	3.5707776079885	4.32326866260817	4.96592810113828	6.53515550760883	6.85403386748077	6.01137594921095
178772	4169.03856650982	4730.40918683084	4168.31711601646	7285.63792057123	6531.58070636313	5300.79479939696	4355.92162311904	6372.67114211044	-0.548869210825017	3.18785561992783e-05	0.00173627441854819	lys-7	NC_003283.11	3481432	3482600	-	902	protein_coding	Lysozyme-like protein 7 && sp|O16202|LYS7_CAEEL Lysozyme-like protein 7 OS=Caenorhabditis elegans OX=6239 GN=lys-7 PE=2 SV=1 && -	-	4270	4670	3981	6710	7838	5317	146.582698175275	166.985928757236	146.115002000233	254.444712373221	227.397021899684	182.815701457654
173389	5082.90744197896	4990.73363244444	4093.97636865721	6559.24570464543	6455.74837103791	6837.09812568448	4722.53914769354	6617.36406712261	-0.486594793677632	3.21510714135965e-05	0.00174505780689853	sptl-1	NC_003280.10	51652	57570	+	1529	protein_coding	Aminotran_1_2 domain-containing protein && sp|P91079|SPTC1_CAEEL Serine palmitoyltransferase 1 OS=Caenorhabditis elegans OX=6239 GN=sptl-1 PE=3 SV=1 && PF00155:Aminotransferase class I and II	-	5206	4927	3910	6041	7747	6858	105.428506039189	103.930881365714	84.6600343381324	135.138407842502	132.590412461942	139.105200245339
177058	591.671515528092	799.206177389622	494.208912022047	984.809775552624	1029.15312227079	1001.93695192664	628.362201646587	1005.29994991669	-0.677901846023756	3.41972575636777e-05	0.00183704856898578	Y54G2A.11	NC_003282.8	2765715	2771792	-	3409	protein_coding	Uncharacterized protein && - && -	-	606	789	472	907	1235	1005	5.50436211454207	7.46482335812758	4.58378422555445	9.10034240993991	9.48038571950251	9.14307812956467
13186601	15.6216901789595	17.2199049627675	6.28231667824636	62.9757078082163	48.3326972402477	35.8902788749841	13.0413039399911	49.0662279744827	-1.90453127733037	3.71129153758835e-05	0.00198011289315003	cyp-13A9	NC_003280.10	9793754	9795541	-	1423	pseudogene	- && sp|Q27514|C13A5_CAEEL Putative cytochrome P450 CYP13A5 OS=Caenorhabditis elegans OX=6239 GN=cyp-13A5 PE=3 SV=1 && PF00067:Cytochrome P450	-	16	17	6	58	58	36	0.348158062355576	0.385312904931893	0.139590389350338	1.39412123088723	1.06661857979889	0.784604818754222
173128	1329.79637648393	1748.32682151393	1356.98040250121	2196.54925682796	2243.30380984046	2039.76418272827	1478.36786683302	2159.87241646556	-0.547048472725175	3.98143489054666e-05	0.00208872199642525	dlk-1	NC_003279.8	12565800	12572801	-	3156	protein_coding	Mitogen-activated protein kinase kinase kinase dlk-1 && sp|O01700|DLK1_CAEEL Mitogen-activated protein kinase kinase kinase dlk-1 OS=Caenorhabditis elegans OX=6239 GN=dlk-1 PE=1 SV=4 && PF00069:Protein kinase domain	-	1362	1726	1296	2023	2692	2046	13.3629236525856	17.638974412462	13.5949362464622	21.9248351081178	22.3215378454444	20.105829957053
176353	1529.94928190185	1968.13384368572	1050.19393804685	2503.82727940943	2493.30051970381	2459.48105512738	1516.09235454481	2485.53628474688	-0.713042469394093	4.20498916476793e-05	0.00219134418732723	acox-1.5	NC_003281.10	9586618	9592192	-	2084	protein_coding	putative acyl-coenzyme A oxidase acox-1.5 && sp|P34355|ACX15_CAEEL Probable acyl-coenzyme A oxidase acox-1.5 OS=Caenorhabditis elegans OX=6239 GN=acox-1.5 PE=3 SV=1 && PF01756:Acyl-CoA oxidase|PF02770:Acyl-CoA dehydrogenase, middle domain|PF14749:Acyl-coenzyme A oxidase N-terminal	-	1567	1943	1003	2306	2992	2467	23.2826632054048	30.0707748787466	15.9335440993016	37.8476601995509	37.5707552720981	36.7134168404013
173840	12635.9946435059	11291.1929776453	12879.7962431847	17438.8421225476	15032.3021640832	20166.3489189772	12268.9946214453	17545.831068536	-0.516058816644726	4.46498533069282e-05	0.0023114772243316	col-20	NC_003280.10	4869670	4870791	-	994	protein_coding	Col_cuticle_N domain-containing protein && sp|P34804|COL40_CAEEL Cuticle collagen 40 OS=Caenorhabditis elegans OX=6239 GN=col-40 PE=3 SV=3 && PF01484:Nematode cuticle collagen N-terminal domain|PF01391:Collagen triple helix repeat (20 copies)	-	12942	11147	12301	16061	18039	20228	403.159024018947	361.693871444282	409.697394849779	552.667142337561	474.910886600499	631.131608192518
3896721	249.947042863352	307.932418157725	264.904353266055	402.827372359453	415.827860739372	477.540099475483	274.261271429044	432.065110858103	-0.655867520414593	4.66904113096635e-05	0.00240126489115863	K02A11.4	NC_003279.8	9748517	9749921	-	416	protein_coding	Saposin B-type domain-containing protein && - && -	-	256	304	253	371	499	479	19.0549585666148	23.5694683498724	20.1342918203203	30.5040866953741	31.3901409684955	35.7104689332797
176671	622.914895886011	851.878827863969	694.195992946222	1041.27075496689	1112.48535889191	1074.71446186758	722.996572232068	1076.15685857546	-0.574263002521784	4.82575855199997e-05	0.00247375322374743	Y49E10.18	NC_003281.10	12442630	12446106	-	1057	protein_coding	Lipase_3 domain-containing protein && sp|Q9XTR8|LIP1_CAEEL Lipase ZK262.3 OS=Caenorhabditis elegans OX=6239 GN=ZK262.3 PE=1 SV=1 && PF01764:Lipase (class 3)	-	638	841	663	959	1335	1078	18.6899037785599	25.6620024368027	20.7657542166804	31.0328074997369	33.0515879218487	31.6298508446353
179211	13041.1822325227	16509.8371169499	9358.55774502765	19526.8125728097	21433.0512589512	20244.111189873	12969.8590315001	20401.3250072113	-0.653496287846236	5.45371930909677e-05	0.00275958197040296	asp-5	NC_003283.11	8272385	8274044	+	1240	protein_coding	Peptidase A1 domain-containing protein && sp|O01530|ASP6_CAEEL Aspartic protease 6 OS=Caenorhabditis elegans OX=6239 GN=asp-6 PE=1 SV=1 && PF00026:Eukaryotic aspartyl protease	-	13357	16299	8938	17984	25720	20306	333.540530288867	423.944307321681	238.631534236419	496.068963511688	542.794364689438	507.874101586332
180135	226.514507594913	338.320485739079	234.539822654531	445.17310692015	400.828058147571	482.524860430342	266.458271996174	442.842008499355	-0.732228751028234	5.8418556900688e-05	0.00293703039597498	T05E12.3	NC_003283.11	17076874	17077989	-	867	protein_coding	BTB domain-containing protein && sp|A9ULR9|BACD1_DANRE BTB/POZ domain-containing adapter for CUL3-mediated RhoA degradation protein 1 OS=Danio rerio OX=7955 GN=kctd13 PE=2 SV=1 && PF02214:BTB/POZ domain	-	232	334	224	410	481	484	8.28572016103088	12.4250144570079	8.55338634875029	16.1749224383831	14.5181750981365	17.3132912351093
187417	120.091743250751	141.810982046321	160.199075295282	245.388102838912	209.997236285214	283.134422235986	140.700600197451	246.173253786704	-0.806454930842203	6.4691554838618e-05	0.00317245050228224	M03B6.1	NC_003284.9	13841610	13843322	+	831	protein_coding	Uncharacterized protein && - && -	-	123	140	153	226	252	284	4.58316467328776	5.43371111492402	6.09536301222749	9.30218265510748	7.93570596791493	10.5991414163919
183349	520.397554086589	634.097676864263	528.761653752402	817.598413441153	844.988879338124	790.583087440623	561.085628234418	817.7234600733	-0.543685821645221	6.47191228312072e-05	0.00317245050228224	C39H7.4	NC_003282.8	5612117	5614608	-	1216	protein_coding	Uncharacterized protein && - && -	-	533	626	505	753	1014	793	13.5723486747609	16.603906979853	13.7488689203664	21.1806287885528	21.8217929673403	20.2252073526635
182792	545.782800627399	623.968321003811	512.008809277078	819.769989572471	792.48957026682	824.479461933663	560.586643636096	812.246340590985	-0.534625392341376	6.56228566166132e-05	0.0031967705866093	C18E9.9	NC_003280.10	8988359	8989544	-	634	protein_coding	Uncharacterized protein && - && -	-	559	616	489	755	951	827	27.3013375204238	31.337257603483	25.5345829806164	40.7319443114912	39.2534027341507	40.4547593502963
179559	305.599314125896	326.165258706538	256.527931028393	446.258894985809	464.16055797962	453.613246892161	296.097501286942	454.677566619197	-0.618577618420017	6.65649936725112e-05	0.00320946227641564	cln-3.1	NC_003283.11	11263330	11265652	-	1580	protein_coding	Battenin && sp|Q61124|CLN3_MOUSE Battenin OS=Mus musculus OX=10090 GN=Cln3 PE=1 SV=2 && PF02487:CLN3 protein	-	313	322	245	411	557	455	6.13406854490154	6.57307092022423	5.13355436615561	8.89738088441824	9.22537777338478	8.93115610011783
175981	12073.6137970633	10259.0116154653	10927.0428090298	15501.7962134121	13726.4860162303	16848.4920274231	11086.5560738528	15358.9247523552	-0.470192843155055	6.72472758469481e-05	0.00322581274903739	col-8	NC_003281.10	7019583	7020600	-	921	protein_coding	Cuticle collagen 8 && sp|P18833|COL8_CAEEL Cuticle collagen 8 OS=Caenorhabditis elegans OX=6239 GN=col-8 PE=3 SV=2 && PF01484:Nematode cuticle collagen N-terminal domain	-	12366	10128	10436	14277	16472	16900	415.748782471751	354.677465091445	375.13156470126	530.218378101677	468.028990109974	569.089332391563
172497	525.279332267514	566.230992599238	280.610144961671	775.252678880456	897.488188409427	741.732430083006	457.373489942808	804.82443245763	-0.815110937983106	6.8093817446811e-05	0.00324656419595951	unc-13	NC_003279.8	7422785	7454116	+	6864	protein_coding	Phorbol ester/diacylglycerol-binding protein unc-13 && sp|P27715|UNC13_CAEEL Phorbol ester/diacylglycerol-binding protein unc-13 OS=Caenorhabditis elegans OX=6239 GN=unc-13 PE=1 SV=4 && PF00130:Phorbol esters/diacylglycerol binding domain (C1 domain)|PF06292:Domain of Unknown Function (DUF1041)|PF10540:Munc13 (mammalian uncoordinated) homology domain|PF00168:C2 domain	-	538	559	268	714	1077	744	2.42698099167584	2.62666124553003	1.29260754769334	3.55793807081551	4.1060523256294	3.36162319053079
176539	1136.47796051931	1535.61034844444	1010.40593241796	1776.34927541796	1933.30788960991	1870.28231026306	1227.49808046057	1859.97982509698	-0.599654566215981	6.87992827824334e-05	0.00327025924159167	W09D6.5	NC_003281.10	11088487	11091617	+	1028	protein_coding	Uncharacterized protein && - && -	-	1164	1516	965	1636	2320	1876	35.0607530435329	47.5636987752698	31.0773062101066	54.433672026364	59.0582972394485	56.59695808192
183200	761.557396224277	931.900739161536	806.230640374949	1147.67798540146	1183.31776001986	1214.28776860363	833.229591920254	1181.76117134165	-0.504349791663065	7.53072282426284e-05	0.00353673407848464	C34C12.4	NC_003281.10	3467664	3469746	-	597	protein_coding	Uncharacterized protein && sp|Q09269|YQF4_CAEEL Uncharacterized protein C34C12.4 OS=Caenorhabditis elegans OX=6239 GN=C34C12.4 PE=4 SV=2 && PF11027:Protein of unknown function (DUF2615)	-	780	920	770	1057	1420	1218	40.4558793688178	49.7030488344307	42.6997726172694	60.5589175391618	62.2443683779943	63.274151141461
182790	825.0205125763	1008.88384370097	713.042942980961	1235.62681871983	1239.15035855601	1285.07137416263	848.982433086076	1253.28285047949	-0.561719770081314	7.7051977326096e-05	0.00360371449121946	C18E9.5	NC_003280.10	8969980	8971967	+	971	protein_coding	Uncharacterized protein && - && -	-	845	996	681	1138	1487	1289	26.946282164555	33.0833623713098	23.2186545614498	40.0867160436587	40.0753929733485	41.1705868802345
173532	120.091743250751	171.18611404163	195.798869805345	310.535386778446	258.329933525462	282.137470045014	162.358909032575	283.667596782974	-0.805208989321549	7.71929152779381e-05	0.00360371449121946	bath-47	NC_003280.10	1601811	1604621	+	2177	protein_coding	BTB and MATH domain-containing protein 47 && sp|O76612|BAT47_CAEEL BTB and MATH domain-containing protein 47 OS=Caenorhabditis elegans OX=6239 GN=bath-47 PE=4 SV=3 && PF00917:MATH domain|PF00651:BTB/POZ domain	ZBTB	123	169	187	286	310	283	1.74947627170516	2.5037894719759	2.84375610140211	4.49350316240335	3.72639866715257	4.03163657882527
184497	132.784366521156	188.406019004398	140.305072480835	320.307479369376	228.33032834186	264.192330607522	153.831819335463	270.943379439586	-0.814281422824982	8.0526174188566e-05	0.00372605772366326	F14H3.12	NC_003283.11	16074117	16075323	-	493	protein_coding	Non-specific serine/threonine protein kinase && sp|A8WYE4|PAR1_CAEBR Serine/threonine-protein kinase par-1 OS=Caenorhabditis briggsae OX=6238 GN=par-1 PE=3 SV=1 && PF02149:Kinase associated domain 1	-	136	186	134	295	274	265	8.54187797813766	12.1684583046848	8.99843631578809	20.466922463034	14.5441951983195	16.6706419950486
172692	5492.00045354046	5643.06414985752	5618.48521591166	7228.09115309131	7070.74027730175	7905.83087440623	5584.51660643654	7401.55410159976	-0.406360388520693	8.24290974345468e-05	0.00379173848198915	F36A2.7	NC_003279.8	8813761	8814979	+	600	protein_coding	Uncharacterized protein && - && -	-	5625	5571	5366	6657	8485	7930	290.290384413272	299.468702860141	296.079668785645	379.493860442677	370.072357999187	409.897535680646
171800	4975.50832199861	5402.99841596482	4014.40035739942	6998.98987123728	6547.41383132114	6731.42119344147	4797.63569845428	6759.2749653333	-0.494432403800977	8.42223696159452e-05	0.0038629008473559	F23C8.5	NC_003279.8	2418461	2420353	-	911	protein_coding	Electron transfer flavoprotein subunit beta && sp|Q68FU3|ETFB_RAT Electron transfer flavoprotein subunit beta OS=Rattus norvegicus OX=10116 GN=Etfb PE=1 SV=3 && PF01012:Electron transfer flavoprotein domain	-	5096	5334	3834	6446	7857	6752	173.209782535825	188.844424786741	139.329442662014	242.018949647367	225.69629365695	229.862130157738
172242	4287.17759848821	3507.79593447435	4108.63510757312	5889.31446813388	5329.92985428663	5197.1117715359	3967.86954684522	5472.11869798547	-0.463617564339445	8.7202265939431e-05	0.00396479635804613	hil-5	NC_003279.8	5774585	5775610	+	867	protein_coding	Histone H1.5 && sp|O01833|H15_CAEEL Histone H1.5 OS=Caenorhabditis elegans OX=6239 GN=hil-5 PE=2 SV=3 && PF00538:linker histone H1 and H5 family	-	4391	3463	3924	5424	6396	5213	156.821539771925	128.825823546762	149.837000145072	213.982388550708	193.052490494139	186.47559340625
179069	3618.3739877015	3807.62486794371	4128.52911038756	5496.25918836536	4719.10455985384	5613.8377873621	3851.50932201093	5276.40051186043	-0.453992125226411	9.27974206172729e-05	0.00419317584606803	clik-1	NC_003283.11	6765768	6768732	-	1719	protein_coding	CaLponIn-liKe proteins && - && PF00402:Calponin family repeat	-	3706	3759	3943	5062	5663	5631	66.756093209887	70.528716809235	75.9381597936329	100.721854100007	86.2098195398469	101.592821279464
181437	254.828821044277	250.195089753152	169.622550312652	381.111611046275	394.161479217882	338.963744930406	224.88215370336	371.412278398187	-0.72318093185941	9.64494267665248e-05	0.00431027267310458	R03G8.3	NC_003284.9	13090965	13094416	+	2185	protein_coding	Uncharacterized protein && - && PF02995:Protein of unknown function (DUF229)	-	261	247	162	351	473	340	3.69871135105972	3.64598640835554	2.45455485090588	5.49456256257347	5.66494568825424	4.82592808809646
177660	1958.56940618705	1952.93980989505	1951.7063813752	2654.75182053601	2586.63262471946	2535.24942164124	1954.40519915243	2592.21128896557	-0.407391149422778	0.000100882972286583	0.00442025224381939	hyl-1	NC_003282.8	8539123	8544412	+	1485	protein_coding	Ceramide synthase hyl-1 && sp|G5ED45|HYL1_CAEEL Ceramide synthase hyl-1 OS=Caenorhabditis elegans OX=6239 GN=hyl-1 PE=1 SV=1 && PF03798:TLC domain	-	2006	1928	1864	2445	3104	2543	41.8278795875572	41.8745457892044	41.5555105747329	56.3157480639257	54.6992422387446	53.1096301341732
174126	856.263892934219	992.676874324245	826.124643189396	1213.91105740665	1224.1505559642	1310.99213112789	891.688470149287	1249.68458149958	-0.486875124071206	0.000113610035855192	0.00495024172895705	pmp-1	NC_003280.10	6880704	6883754	-	2086	protein_coding	Peroxisomal Membrane Protein related && sp|P28288|ABCD3_HUMAN ATP-binding cassette sub-family D member 3 OS=Homo sapiens OX=9606 GN=ABCD3 PE=1 SV=1 && PF06472:ABC transporter transmembrane region 2|PF00005:ABC transporter	-	877	980	789	1118	1469	1315	13.0180718251423	15.1523957600734	12.5219471773669	18.3317931027517	18.4286508841378	19.550812880443
187826	18.5507570875144	22.2845828929933	8.37642223766181	65.1472839395341	50.8326643388812	40.875039829843	16.4039207393898	52.2849960360861	-1.66626372842075	0.000117070997314747	0.00508691319634104	pqn-60	NC_003283.11	504028	504632	+	536	protein_coding	DUF148 domain-containing protein && - && PF02520:Domain of unknown function DUF148	-	19	22	8	60	61	41	1.09761538385118	1.32381538650108	0.494122199118237	3.82881081745855	2.97818105321292	2.37231545090058
177067	426.667413012832	485.196145715626	594.725978873988	764.394798223867	779.156412407441	707.836055589965	502.196512534149	750.462422073758	-0.580389503114519	0.000118529049989373	0.00512189167529838	clec-84	NC_003282.8	2842474	2845602	+	777	protein_coding	C-type lectin domain-containing protein && - && PF00059:Lectin C-type domain	-	437	479	568	704	935	710	17.4149323708074	19.8830968522191	24.2011768463882	30.9905360167971	31.4902887657064	28.3394032079205
180345	15181.3537870401	18241.9569690871	14736.2208216065	24048.0340782134	20289.7329725095	22092.4605519347	16053.1771925779	22143.4092008858	-0.463972421706913	0.000127887495952731	0.00545120451498515	dct-16	NC_003283.11	20497924	20499057	-	381	protein_coding	DAF-16/FOXO Controlled%2C germline Tumor affecting && - && -	-	15549	18009	14074	22148	24348	22160	1263.68509179128	1524.52361421939	1222.93039537043	1988.32323114604	1672.33919470009	1803.84057167204
181062	1190.17752050948	1217.54857442627	1252.27512453044	1688.40044209959	1640.81173906979	1586.1509358361	1220.00040648873	1638.45437233516	-0.425450789891827	0.000138099014379745	0.00583887099612043	dim-1	NC_003284.9	8050466	8058220	-	2483	protein_coding	Disorganized muscle protein 1 && sp|Q18066|DIM_CAEEL Disorganized muscle protein 1 OS=Caenorhabditis elegans OX=6239 GN=dim-1 PE=1 SV=3 && PF07679:Immunoglobulin I-set domain	-	1219	1202	1196	1555	1969	1591	15.2015670763766	15.6133926462092	15.9464357872503	21.4205748431692	20.7517653332105	19.8722403166625
172011	5280.13128048832	4732.43505800293	5283.42832640518	7271.52267571767	6575.74679177232	6531.03380305614	5098.66488829881	6792.76775684871	-0.413783434704696	0.00013977698016897	0.00584784972760436	suco-1	NC_003279.8	4178812	4182129	+	2849	protein_coding	SUN domain-containing protein && sp|Q9UBS9|SUCO_HUMAN SUN domain-containing ossification factor OS=Homo sapiens OX=9606 GN=SUCO PE=1 SV=1 && PF07738:Sad1 / UNC-like C-terminal	-	5408	4672	5046	6697	7891	6551	58.7767553118324	52.8907734827677	58.6359499200743	80.4017121789088	72.4812451094379	71.312969429611
177741	861.145671115144	1032.18136218001	1199.92248554505	1373.52190305851	1584.97914053364	1533.3124697146	1031.08317294673	1497.27117110225	-0.538927260726519	0.000139802604096113	0.00584784972760436	pcp-2	NC_003282.8	9160588	9165127	-	3556	protein_coding	Prolyl Carboxy Peptidase like && sp|P34528|YM67_CAEEL Putative serine protease K12H4.7 OS=Caenorhabditis elegans OX=6239 GN=K12H4.7 PE=3 SV=2 && PF05577:Serine carboxypeptidase S28	-	882	1019	1146	1265	1902	1538	7.68012355613066	9.24234051360959	10.6692043567763	12.1676363267229	13.9969951256758	13.4136803727675
174681	8571.42613006786	8281.76135150513	4823.77215611349	11595.1307531714	11495.6820418831	10894.6935429396	7225.65321256216	11328.5021126647	-0.64870035266433	0.000140391604758283	0.00585686891552772	metr-1	NC_003280.10	10926561	10931078	+	3948	protein_coding	putative methionine synthase && sp|Q09582|METH_CAEEL Probable methionine synthase OS=Caenorhabditis elegans OX=6239 GN=metr-1 PE=3 SV=1 && PF02310:B12 binding domain|PF02965:Vitamin B12 dependent methionine synthase, activation domain|PF00809:Pterin binding enzyme|PF02574:Homocysteine S-methyltransferase|PF02607:B12 binding domain	-	8779	8176	4607	10679	13795	10928	68.8540164745455	66.7933571154278	38.6322707901791	92.5189914966522	91.4388197766985	85.8453771012718
179362	951.946745280346	1150.69482574729	785.289584780794	1390.89451210905	1364.14871348768	1483.46486016601	962.64371860281	1412.83602858758	-0.55323441999839	0.000146754348940726	0.00606138571351467	tag-120	NC_003283.11	9707771	9709814	-	829	protein_coding	Uncharacterized protein && sp|Q5R4I4|LFG2_PONAB Protein lifeguard 2 OS=Pongo abelii OX=9601 GN=FAIM2 PE=2 SV=1 && PF01027:Inhibitor of apoptosis-promoting Bax1	-	975	1136	750	1281	1637	1488	36.4176115548616	44.1970552461323	29.9513154471549	52.8532924857282	51.6749660440729	55.6675068270285
181063	347.582606481849	395.044878557608	275.374881063132	495.119357940459	525.826413079247	539.351135315734	339.334122034196	520.09896877848	-0.615853601270338	0.000146839638603568	0.00606138571351467	C18A11.3	NC_003284.9	8061123	8065735	+	956	protein_coding	Uncharacterized protein && - && -	-	356	390	263	456	631	541	11.5306417686053	13.1575869339191	9.10766450906114	16.3148993158987	17.2725921375517	17.5506313192761
178678	1857.02842002381	2389.5150474805	1726.59003373804	2770.93114356152	2788.29663734257	2945.99372432161	1991.04450041412	2835.07383507523	-0.509813973256601	0.00015537680813277	0.00637436217407695	T08B1.1	NC_003283.11	1982613	1987045	-	2164	protein_coding	MFS domain-containing protein && sp|P46499|YLX3_CAEEL Uncharacterized protein F23F12.3 OS=Caenorhabditis elegans OX=6239 GN=F23F12.3/F23F12.1 PE=3 SV=4 && PF00083:Sugar (and other) transporter	-	1902	2359	1649	2552	3346	2955	27.2153942651408	35.1592998290464	25.227404309233	40.3367460759293	40.4626880925657	42.3500179925658
184845	93.7301410737572	115.474656809147	101.564119631649	171.554514374106	174.997696904345	190.41786847561	103.589639171518	178.990026584687	-0.789381122423988	0.000159268085801214	0.00645550179296601	pgp-13	NC_003284.9	12738754	12744111	+	4319	protein_coding	P-GlycoProtein related && sp|P34713|PGP3_CAEEL Multidrug resistance protein pgp-3 OS=Caenorhabditis elegans OX=6239 GN=pgp-3 PE=2 SV=2 && PF00664:ABC transporter transmembrane region|PF00005:ABC transporter	-	96	114	97	158	210	191	0.688255044313939	0.851316754475594	0.743528634422186	1.25127085941549	1.27239555053973	1.37152438516932
178967	1292.6948623089	1006.85797252888	816.701168172026	1622.1673700944	1474.98058819377	1576.18141392639	1038.7513343366	1557.77645740485	-0.58399052320393	0.000175297190957378	0.00705951142433997	F44E7.5	NC_003283.11	5778817	5780922	-	1597	protein_coding	Uncharacterized protein && - && -	-	1324	994	780	1494	1770	1581	25.6710979061188	20.0747895736777	16.1695842992605	31.9980217245641	29.0037665787713	30.7029654709343
171865	7573.59066988682	9251.14070735034	7603.69728623751	10695.0124467402	11151.5199046378	11073.1479851236	8142.80955449155	10973.2267788339	-0.430413941285901	0.000175520174390704	0.00705951142433997	trap-1	NC_003279.8	2928395	2929628	+	1053	protein_coding	Signal sequence receptor subunit alpha && - && PF03896:Translocon-associated protein (TRAP), alpha subunit	-	7757	9133	7262	9850	13382	11107	228.100792594492	279.740031760084	228.316365118494	319.952351881199	332.566657415894	327.131052608108
180308	355.393451571329	369.721488906479	375.891947915074	554.837701551699	529.993024910302	501.466952058806	367.002296130961	528.765892840269	-0.526759079011495	0.000181148050040975	0.00723604276686163	Y60A3A.8	NC_003283.11	19949978	19955114	+	1275	protein_coding	FTH domain-containing protein && - && PF01827:FTH domain	-	364	365	359	511	636	503	8.84000626835501	9.23319936595619	9.32166372971839	13.7084440216814	13.0536805955136	12.2352027563157
13188384	33.196091630289	45.5821013720317	21.9881083738622	80.3483168587587	83.3322366211167	73.7744621319118	33.5887671253943	79.1516718705958	-1.23546678872978	0.00018506916051324	0.00734935405521693	Y34F4.6	NC_003281.10	1008391	1009713	+	674	protein_coding	Uncharacterized protein && - && PF06653:Tight junction protein, Claudin-like	-	34	45	21	74	100	74	1.56199771632858	2.15338731605112	1.03149841863406	3.75534006586736	3.88263132879828	3.40506332939569
177551	714.692325687398	820.47782469657	622.996403926097	955.493497779834	1034.15305646806	1115.58950169742	719.388851436688	1035.07868531511	-0.524917032793465	0.000186069081245062	0.00735618670071441	nhr-8	NC_003282.8	7710983	7714210	+	1890	protein_coding	Nuclear hormone receptor family member nhr-8 && sp|Q9XYB7|NHR8_CAEEL Nuclear hormone receptor family member nhr-8 OS=Caenorhabditis elegans OX=6239 GN=nhr-8 PE=2 SV=1 && PF00105:Zinc finger, C4 type (two domains)	THR-like	732	810	595	880	1241	1119	11.9925255105758	13.8226957239853	10.4223182369569	15.9256921197429	17.1828828194289	18.3620705949536
181776	2298.34116757942	2385.46330513632	2616.58489648961	3709.05203229081	3233.29078089933	3029.73770836324	2433.46312306845	3324.02684051779	-0.449802376877001	0.00018649887611581	0.00735618670071441	mlc-1	NC_003284.9	17459210	17460778	+	1155	protein_coding	Myosin regulatory light chain 1 && sp|P19625|MLR1_CAEEL Myosin regulatory light chain 1 OS=Caenorhabditis elegans OX=6239 GN=mlc-1 PE=4 SV=1 && PF13405:EF-hand domain	-	2354	2355	2499	3416	3880	3039	63.1082080146694	65.7625220807785	71.6297507921764	101.161049282929	87.9094964551253	81.6022410988018
175608	1385.44864774647	1422.16156280739	1182.12258829002	1935.96012106982	1779.97657422705	1760.61756925617	1329.91093294796	1825.51808818435	-0.456566206300954	0.000187075916681345	0.00735618670071441	pfas-1	NC_003281.10	4618801	4643310	-	4124	protein_coding	putative phosphoribosylformylglycinamidine synthase && sp|Q19311|PUR4_CAEEL Probable phosphoribosylformylglycinamidine synthase OS=Caenorhabditis elegans OX=6239 GN=pfas-1 PE=3 SV=3 && PF02769:AIR synthase related protein, C-terminal domain|PF18072:Formylglycinamide ribonucleotide amidotransferase linker domain|PF13507:CobB/CobQ-like glutamine amidotransferase domain	-	1419	1404	1129	1783	2136	1766	10.6543047004832	10.9803955363181	9.06326030744442	14.7880235714328	13.5540362496194	13.2808359765067
185674	407.140300289133	575.347412873644	428.24458690046	680.789117168131	739.990261195517	694.875677107332	470.244100021079	705.21835182366	-0.585208262279183	0.000187117078514921	0.00735618670071441	F42G4.5	NC_003280.10	13073480	13076228	+	1114	protein_coding	Uncharacterized protein && - && -	-	417	568	409	627	888	697	11.5907686702894	16.4449545776677	12.1547851188842	19.25128828613	20.8599770364607	19.4044330238834
186718	185.507570875144	227.910506860158	137.163914141712	283.390685136973	321.662433357511	315.036892347083	183.527330625672	306.696670280522	-0.74087224783747	0.000189077352060504	0.00741466836105265	H10E21.1	NC_003281.10	15772	17339	+	740	protein_coding	Uncharacterized protein && - && -	-	190	225	131	261	386	316	7.95029521275988	9.80664223661119	5.8606899211632	12.0638585161978	13.6502823922362	13.2436816681522
172535	5040.924149623	4745.60322062152	4612.26749461253	6238.93822527605	6056.58695762276	6511.09475923671	4799.59828828568	6268.87331404517	-0.385199920645312	0.000190564558531304	0.00745435327960607	F27D4.1	NC_003279.8	7702429	7704580	+	1130	protein_coding	putative electron transfer flavoprotein subunit alpha%2C mitochondrial && sp|Q93615|ETFA_CAEEL Probable electron transfer flavoprotein subunit alpha, mitochondrial OS=Caenorhabditis elegans OX=6239 GN=F27D4.1 PE=3 SV=2 && PF00766:Electron transfer flavoprotein FAD-binding domain|PF01012:Electron transfer flavoprotein domain	-	5163	4685	4405	5746	7268	6531	141.476743808918	133.721329282625	129.055535607753	173.926046740629	168.314885588087	179.248120536797
179869	383.707765020693	420.368268208736	639.749248401421	697.075938153015	792.48957026682	803.543465923256	481.27509387695	764.369658114364	-0.668573725878287	0.000201530942516384	0.00786371732415921	cld-9	NC_003283.11	13749181	13751891	-	1578	protein_coding	CUB_2 domain-containing protein && - && PF02408:CUB-like domain	-	393	415	611	642	951	806	7.71164316514852	8.48224146138092	12.8186821706611	13.9157134349102	15.7710122518704	15.8409569358599
179822	413.974789742428	382.889651525066	359.13910343975	592.84028384976	519.993156515768	560.287131326141	385.334514902414	557.706857230557	-0.531983188859898	0.000210942903513318	0.00812985352459436	F53F1.4	NC_003283.11	13411077	13411714	+	528	protein_coding	Uncharacterized protein && - && -	-	424	378	343	546	624	562	24.8652773719651	23.0901849025663	21.5064815491216	35.3700902334012	30.9269233663005	33.0107782661531
180719	409.093011561503	512.545406538845	361.233208999165	662.33072005193	669.991182433778	588.201792673351	427.623875699838	640.17456505302	-0.582097683671005	0.000236101987640982	0.0090329165320401	ncr-1	NC_003284.9	4472244	4488857	-	4752	protein_coding	NPC intracellular cholesterol transporter 1 homolog 1 && sp|Q19127|NPC1A_CAEEL NPC intracellular cholesterol transporter 1 homolog 1 OS=Caenorhabditis elegans OX=6239 GN=ncr-1 PE=1 SV=2 && PF16414:Niemann-Pick C1 N terminus|PF02460:Patched family	-	419	506	345	610	804	590	2.73022830682741	3.43434261043462	2.4035426415442	4.3906705417938	4.42757236226952	3.85060481949987
176892	1653.94644769734	1684.51187959308	1643.87286414113	2289.92703047462	2099.13904048593	2181.33139384626	1660.77706381052	2190.13248826894	-0.398869460569718	0.000237593408059176	0.00905962237276874	K11H12.8	NC_003282.8	655390	658626	+	1245	protein_coding	Uncharacterized protein && sp|Q9H3K2|GHITM_HUMAN Growth hormone-inducible transmembrane protein OS=Homo sapiens OX=9606 GN=GHITM PE=1 SV=2 && PF01027:Inhibitor of apoptosis-promoting Bax1	-	1694	1663	1570	2109	2519	2188	42.1313551761035	43.0816602203247	41.7483647592348	57.9408251608402	52.9474278379253	54.5043715686506
178460	276.308645040347	316.035902846086	314.115833912318	458.202563708057	415.827860739372	459.594960037991	302.153460599584	444.541794828473	-0.556544754396566	0.000237955145835823	0.00905962237276874	Y51H4A.7	NC_003282.8	16535730	16542749	-	2140	protein_coding	putative urocanate hydratase && sp|Q9NAE2|HUTU_CAEEL Probable urocanate hydratase OS=Caenorhabditis elegans OX=6239 GN=Y51H4A.7 PE=3 SV=2 && PF17391:Urocanase N-terminal domain|PF17392:Urocanase C-terminal domain|PF01175:Urocanase Rossmann-like domain	-	283	312	300	422	499	461	4.09481264991681	4.70230022759874	4.64105430012923	6.74490947369614	6.10200871163277	6.68098539612183
182727	79.0848065309826	99.2676874324245	31.4115833912318	159.610845651859	153.331315382855	145.55501988188	69.921359118213	152.832393638864	-1.12574091669788	0.000244820570729736	0.00923138334727559	nhr-156	NC_003283.11	3906106	3908452	+	1285	protein_coding	Nuclear Hormone Receptor family && sp|O16662|NH115_CAEEL Nuclear hormone receptor family member nhr-115 OS=Caenorhabditis elegans OX=6239 GN=nhr-115 PE=2 SV=3 && PF00104:Ligand-binding domain of nuclear hormone receptor|PF00105:Zinc finger, C4 type (two domains)	-	81	98	30	147	184	146	1.9518357364441	2.45975856463137	0.772907097453429	3.91283608209072	3.74714713519259	3.52373385072935
179922	2101.11732907006	1873.93083418352	2173.68157067324	2767.67377936454	2744.13055193337	2650.89587579397	2049.57657797561	2720.90006903063	-0.408785285941352	0.000260059105359343	0.00971258839682536	atfs-1	NC_003283.11	14194446	14197697	+	1786	protein_coding	Stress activated transcription factor atfs-1 && sp|Q23272|ATFS1_CAEEL Stress activated transcription factor atfs-1 OS=Caenorhabditis elegans OX=6239 GN=atfs-1 PE=1 SV=1 && PF07716:Basic region leucine zipper	TF_bZIP	2152	1850	2076	2549	3293	2659	37.3097369022687	33.4087177352761	38.4817720715307	48.8164089464743	48.2498899602681	46.1732296751745
181666	2634.20750642705	3215.0575501073	1861.65984232034	3727.51042940701	3722.45100986528	4200.15958056412	2570.30829961823	3883.3736732788	-0.59524840459801	0.000267868095179743	0.00996833699678045	Y7A5A.1	NC_003284.9	15767435	15771493	-	1705	protein_coding	FAD-binding PCMH-type domain-containing protein && sp|Q39085|DIM_ARATH Delta(24)-sterol reductase OS=Arabidopsis thaliana OX=3702 GN=DIM PE=1 SV=2 && PF01565:FAD binding domain	-	2698	3174	1778	3433	4467	4213	48.9980657452673	60.0415745054751	34.5236370041989	68.8694901219518	68.5610752740766	76.6338149936236
13218536	114.233609433642	123.578141497508	113.081700208434	193.270275687285	182.497598200246	203.378246958243	116.964483713195	193.048706948591	-0.721991118962834	0.000272250918809144	0.0100501261873616	Y43F8B.24	NC_003283.11	19457420	19459092	+	944	protein_coding	Uncharacterized protein && - && -	-	117	122	108	178	219	204	3.8377372854636	4.16828465687975	3.7875722805292	6.44949121596196	6.07097118557839	6.70210987658312
188360	403.234877744393	500.390179506303	360.186156219458	664.502296183248	559.159307727693	669.951872333037	421.270404490051	631.204492081326	-0.582163183937289	0.000272819768516914	0.0100501261873616	cyp-13A2	NC_003280.10	9783384	9787629	-	2258	protein_coding	Putative cytochrome P450 CYP13A2 && sp|Q27518|C13A2_CAEEL Putative cytochrome P450 CYP13A2 OS=Caenorhabditis elegans OX=6239 GN=cyp-13A2 PE=3 SV=1 && PF00067:Cytochrome P450	-	413	494	344	612	671	672	5.66353368822823	7.05622701705656	5.04363527248765	9.27053786590318	7.77650818854889	9.22993634438832
178708	64.4394719882081	83.0607180557021	70.1525362404176	106.407230434572	144.998091720743	158.515398364513	72.5509087614426	136.640240173276	-0.916161299680127	0.000276466110432225	0.0101560829232784	nhr-115	NC_003283.11	2292540	2294800	+	1298	protein_coding	Nuclear hormone receptor family member nhr-115 && sp|O16662|NH115_CAEEL Nuclear hormone receptor family member nhr-115 OS=Caenorhabditis elegans OX=6239 GN=nhr-115 PE=2 SV=3 && PF00105:Zinc finger, C4 type (two domains)|PF00104:Ligand-binding domain of nuclear hormone receptor	-	66	82	67	98	174	159	1.57445632224148	2.03755196342259	1.7088709952556	2.58243162069161	3.50800825667294	3.79905693538936
190223	716.645036959768	848.840021105834	616.714087247851	1107.50382697208	974.153846100855	1053.77846585717	727.399715104484	1045.14537964337	-0.522164448492432	0.000280592683452709	0.0102835907304654	gst-26	NC_003280.10	15163817	15164553	-	688	protein_coding	Glutathione S-Transferase && sp|Q21355|GST4_CAEEL Glutathione S-transferase 4 OS=Caenorhabditis elegans OX=6239 GN=gst-4 PE=2 SV=1 && PF14497:Glutathione S-transferase, C-terminal domain|PF02798:Glutathione S-transferase, N-terminal domain	-	734	838	589	1020	1169	1057	33.0345956836189	39.2848513163264	28.3423609648299	50.7094828033173	44.4643680195951	47.6474781387771
174680	2011.29261054104	2038.02639912284	1631.30823078464	2504.91306747509	2496.63380916866	2787.4783259571	1893.54241348284	2596.34173420028	-0.455184645666585	0.000285972589513775	0.010432014044449	tba-4	NC_003280.10	10918706	10920211	+	1408	protein_coding	Tubulin alpha chain && sp|P34690|TBA2_CAEEL Tubulin alpha-2 chain OS=Caenorhabditis elegans OX=6239 GN=tba-2 PE=1 SV=1 && PF00091:Tubulin/FtsZ family, GTPase domain|PF03953:Tubulin C-terminal domain	-	2060	2012	1558	2307	2996	2796	45.3028933251015	46.0887420872654	36.633124912753	56.0431306102037	55.6833307724978	61.5868345410348
181423	6194.97651159364	6578.00369577719	4882.40711177713	8304.10712615928	8588.22030617229	7535.9616115557	5885.12910638265	8142.76301462909	-0.46842747345133	0.000290426670604923	0.0105216697995812	bcat-1	NC_003284.9	12877480	12880328	+	1845	protein_coding	Branched-chain-amino-acid aminotransferase%2C cytosolic && sp|P54688|BCAT_CAEEL Branched-chain-amino-acid aminotransferase, cytosolic OS=Caenorhabditis elegans OX=6239 GN=bcat-1 PE=2 SV=2 && PF01063:Amino-transferase class IV	-	6345	6494	4663	7648	10306	7559	106.487009306722	113.523415035397	83.6716268675982	141.784565408408	146.177260552179	127.063655449
173548	351.488029026589	352.501583943712	340.292153405011	490.776205677824	500.826742092912	494.488286722004	348.093922125104	495.363744830913	-0.50909300162174	0.000290442625476134	0.0105216697995812	math-4	NC_003280.10	1778772	1782574	-	2898	protein_coding	MATH (meprin-associated Traf homology) domain containing && - && PF00917:MATH domain	-	360	348	325	452	601	496	3.84649784729801	3.8730258550297	3.71273667556922	5.33479212311547	5.42702899545078	5.30807029671114
179459	3464.10979718428	3107.68637798651	3126.49960020727	4489.73365149956	4362.44258711546	3962.88495911283	3232.76525845935	4271.68706590928	-0.401961733287343	0.000292044523954389	0.0105553235086372	Y32F6A.5	NC_003283.11	10446534	10453605	-	1441	protein_coding	Uncharacterized protein && sp|Q920A5|RISC_MOUSE Retinoid-inducible serine carboxypeptidase OS=Mus musculus OX=10090 GN=Scpep1 PE=1 SV=2 && PF00450:Serine carboxypeptidase	-	3548	3068	2986	4135	5235	3975	76.2396694072293	68.6690292316235	68.6017178348318	98.1497009412727	95.0689629022802	85.5512821328138
3565416	223.585440686358	282.609028506596	162.293180854698	404.99894849077	362.495229301858	333.978983975547	222.829216682551	367.157720589392	-0.719247231704129	0.000296930551767339	0.0107072474368333	C50D2.6	NC_003280.10	84434	87823	+	1302	protein_coding	CPG4 domain-containing protein && - && PF15481:Chondroitin proteoglycan 4	-	229	279	155	373	435	335	5.4461032692792	6.91134786199265	3.94121277868117	9.79885418731251	8.74307741390453	7.97971155752329
186491	68.3448945329479	59.7631995766637	23.03516115357	111.836170762867	105.831940508818	123.622071680501	50.3810850877272	113.763394317395	-1.17080133473412	0.000307285420845325	0.0110150308546045	lys-5	NC_003282.8	11624252	11625582	-	700	protein_coding	Lysozyme-like protein 5 && sp|Q20967|LYS5_CAEEL Lysozyme-like protein 5 OS=Caenorhabditis elegans OX=6239 GN=lys-5 PE=2 SV=1 && PF01183:Glycosyl hydrolases family 25	-	70	59	22	103	127	124	3.0964307670749	2.71846349238377	1.04048017357183	5.03288065738695	4.74779252117822	5.49385275709603
181457	698.094279872254	681.705649408385	363.327314558581	929.43458420402	951.654142213153	954.083246759995	581.042414613073	945.057324392389	-0.701203579866966	0.000307572581557872	0.0110150308546045	mxl-3	NC_003284.9	13349639	13350804	-	1008	protein_coding	Protein mxl-3 && sp|Q18711|MXL3_CAEEL Protein mxl-3 OS=Caenorhabditis elegans OX=6239 GN=mxl-3 PE=1 SV=1 && PF00010:Helix-loop-helix DNA-binding domain	bHLH	715	673	347	856	1142	957	21.9637698259777	21.5339681070419	11.3966736183531	29.0462907411221	29.6477420121693	29.4445401463984
183261	201.129261054104	194.483632520668	228.257505976284	317.050115172399	307.495953131921	321.018605492914	207.956799850352	315.188224599078	-0.600063901251464	0.000311138432491776	0.0110844930459707	C36C5.5	NC_003283.11	3157086	3157871	+	687	protein_coding	DUF19 domain-containing protein && sp|Q22957|U376C_CAEEL UPF0376 protein F10G2.1 OS=Caenorhabditis elegans OX=6239 GN=F10G2.1 PE=1 SV=2 && PF01579:Domain of unknown function (DUF19)	-	206	192	218	292	369	322	9.28478512398005	9.01392676032811	10.5053112668427	14.5379630922385	14.0558035991282	14.5362540668808
54162274	120.091743250751	177.263727557901	112.034647428727	230.187069919687	202.497334989314	282.137470045014	136.463372745793	238.273958318005	-0.802649562371434	0.000311362695807072	0.0110844930459707	T24C4.10	NC_003281.10	889801	891243	-	749	protein_coding	Uncharacterized protein && - && -	-	123	175	107	212	243	283	5.08492635981593	7.53573754422874	4.72945533441741	9.68125124186582	8.4900550639952	11.718121271165
178730	596.553293709017	560.153379082967	314.115833912318	806.740532784564	774.989800576386	796.564800586453	490.274168901434	792.765044649134	-0.692455618060498	0.00032426266902943	0.0113789356295204	W02H5.8	NC_003283.11	2647055	2652657	-	1861	protein_coding	ATP-dependent dihydroxyacetone kinase && sp|Q8VC30|TKFC_MOUSE Triokinase/FMN cyclase OS=Mus musculus OX=10090 GN=Tkfc PE=1 SV=1 && PF02734:DAK2 domain|PF02733:Dak1 domain	-	611	553	300	743	930	799	10.1661429268284	9.58403280450422	5.33683836769294	13.6558861761708	13.077436698105	13.3153864859502
177612	955.852167825086	1070.67291444972	819.842326511149	1302.94567879068	1255.81680588023	1416.6690633709	948.789136261986	1325.14384934727	-0.481598054245061	0.000329313574323247	0.0114791393929654	faah-2	NC_003282.8	8152445	8154857	+	1922	protein_coding	Amidase domain-containing protein && sp|Q17449|FAAH1_CAEEL Fatty acid amide hydrolase 1 OS=Caenorhabditis elegans OX=6239 GN=faah-1 PE=1 SV=1 && PF01425:Amidase	-	979	1057	783	1200	1507	1421	15.7721421486281	17.7374480856343	13.4870679958074	21.355281978749	20.5185147139664	22.9294725650508
176370	734.219438411098	937.978352677807	526.667548192986	1099.90331051247	1124.98519438508	1159.45539810018	732.955113093964	1128.11463433258	-0.621863576445821	0.000336280435447094	0.0116959975840867	ncx-7	NC_003281.10	9715885	9720291	-	2199	protein_coding	Putative sodium/calcium exchanger 7 && sp|P34322|NCX7_CAEEL Putative sodium/calcium exchanger 7 OS=Caenorhabditis elegans OX=6239 GN=ncx-7 PE=3 SV=3 && PF01699:Sodium/calcium exchanger protein	-	752	926	503	1013	1350	1163	10.5889765204199	13.5817361956757	7.57272043314402	15.7565692885693	16.0655127152049	16.4024172628023
176797	477.437906094451	672.589229133978	281.657197741378	794.796864062316	825.822464915267	836.442888225325	477.228110989936	819.020739067636	-0.778883368588583	0.000341119002538517	0.0118380368889805	T12D8.5	NC_003281.10	13625974	13626750	-	688	protein_coding	Non-coding transcript of protein-coding gene T12D8.5b && - && -	-	489	664	269	732	991	839	22.0080617020295	31.1278535489746	12.9441342946337	36.391511188263	37.6939167728133	37.8204675103444
180803	2280.76676612809	2538.41657862914	1531.8382167124	3094.49598712787	3245.7906163925	3069.61579600212	2117.00718715655	3136.63413317416	-0.567096718096156	0.000342426935256509	0.0118571940539373	C26B9.5	NC_003284.9	5329479	5332339	+	1681	protein_coding	Uncharacterized protein && sp|P90893|YM9I_CAEEL Putative serine protease F56F10.1 OS=Caenorhabditis elegans OX=6239 GN=F56F10.1 PE=1 SV=2 && PF05577:Serine carboxypeptidase S28	-	2336	2506	1463	2850	3895	3079	43.029519761374	48.0820401328872	28.8128209873698	57.9901983417577	60.6353375568181	56.8061486412133
177355	3100.90550052347	2576.90813089886	2459.52697953345	3724.25306521003	3548.28663532715	3689.72005878656	2712.44687031859	3654.08658644125	-0.429691956404851	0.000356536081114522	0.0121843681227939	sams-3	NC_003282.8	5848657	5850843	+	1997	protein_coding	Non-coding transcript of protein-coding gene sams-3 && sp|P50305|METK3_CAEEL Probable S-adenosylmethionine synthase 3 OS=Caenorhabditis elegans OX=6239 GN=sams-3 PE=1 SV=1 && PF02773:S-adenosylmethionine synthetase, C-terminal domain|PF02772:S-adenosylmethionine synthetase, central domain|PF00438:S-adenosylmethionine synthetase, N-terminal domain	-	3176	2544	2349	3430	4258	3701	49.245188363695	41.0873919967835	38.9416294761269	58.7480563485328	55.7973589858166	57.47703950203
177321	7164.49765832531	9614.78458274055	4985.01828418848	11637.4764877321	10647.3598730801	11202.7517699499	7254.76684175145	11162.5293769207	-0.621610208809654	0.000382607723369129	0.0129904431791518	elo-6	NC_003282.8	5386629	5388559	-	926	protein_coding	Elongation of long chain fatty acids protein 6 && sp|Q20303|ELO6_CAEEL Elongation of long chain fatty acids protein 6 OS=Caenorhabditis elegans OX=6239 GN=elo-6 PE=1 SV=1 && PF01151:GNS1/SUR4 family	-	7338	9492	4761	10718	12777	11237	245.373746963236	330.610221268711	170.214425410506	395.895179392641	361.08043681371	376.35073157216
185179	3003.26993690497	3570.59794080915	2703.49027720535	4156.39671534228	4103.27933122379	4331.75726977239	3092.45271830649	4197.14443877949	-0.440582630679362	0.000390558729794673	0.0132032418869811	F31F7.1	NC_003283.11	6276439	6278160	+	1618	protein_coding	N-acetyltransferase domain-containing protein && - && PF06852:Protein of unknown function (DUF1248)|PF18014:Acetyltransferase (GNAT) domain	-	3076	3525	2582	3828	4924	4345	58.8666318882719	70.2667937761304	52.8307637294563	80.9227921894107	79.6389596468718	83.2845865101658
174161	4449.25263409491	4296.87275600352	3802.89569589846	5614.61008752218	5343.26301214601	5445.35286708787	4183.00702866563	5467.74198891869	-0.386269081645588	0.000392615474198927	0.0132158075714257	kat-1	NC_003280.10	7073814	7075511	+	1327	protein_coding	Acetyl-CoA acetyltransferase homolog%2C mitochondrial && sp|Q22100|THILH_CAEEL Acetyl-CoA acetyltransferase homolog, mitochondrial OS=Caenorhabditis elegans OX=6239 GN=kat-1 PE=1 SV=2 && PF00108:Thiolase, N-terminal domain|PF02803:Thiolase, C-terminal domain	-	4557	4242	3632	5171	6412	5462	106.333345934893	103.102518670691	90.6116597002473	133.284934376713	126.447032570396	127.65391637383
181279	825.996868212485	862.008183724421	614.619981688435	1069.50124467402	1079.98578660967	1143.50416304463	767.541677875114	1097.66373144277	-0.515721463681319	0.000400539586407438	0.0134536701335911	haly-1	NC_003284.9	10893567	10896598	-	2429	protein_coding	Histidine ammonia-lyase && sp|Q20502|HUTH1_CAEEL Histidine ammonia-lyase OS=Caenorhabditis elegans OX=6239 GN=haly-1 PE=1 SV=1 && PF12053:N-terminal of Par3 and HAL proteins|PF00221:Aromatic amino acid lyase	-	846	851	587	985	1296	1147	10.7846044831015	11.299821384353	8.0005483611038	13.8703098612969	13.9625113060132	14.6449965426911
180966	253.852465408092	315.022967260041	257.574983808101	385.45476330891	410.827926542106	427.692489926894	275.483472158745	407.991726592637	-0.567030521011809	0.000403666411801153	0.0135297250758822	F14B8.6	NC_003284.9	6929262	6932425	-	1605	protein_coding	Uncharacterized protein && - && -	-	260	311	246	355	493	429	5.01602491862601	6.24963833668037	5.07421936814129	7.56538029435112	8.03818382053428	8.28963914659802
190610	160.122324334335	191.444825762533	140.305072480835	233.444434116664	256.66328879304	303.073466055422	163.957407525901	264.393729655042	-0.68932575884147	0.000404608322078391	0.0135323798296837	pho-9	NC_003281.10	2757084	2760816	-	1302	protein_coding	intestinal acid PHOsphatase && - && PF00328:Histidine phosphatase superfamily (branch 2)	-	164	189	134	215	308	304	3.90026609677637	4.68188080973695	3.40724201511792	5.6481331106493	6.19050078961516	7.24129048802113
177787	7761.05095203433	8340.51161549575	7713.63782810682	10392.0775764213	9990.70184850569	10035.320754322	7938.40013187897	10139.3667264163	-0.353015859678165	0.000424195577486034	0.01409731319586	elo-1	NC_003282.8	9526366	9528336	+	1061	protein_coding	Elongation of long chain fatty acids protein 1 && sp|G5EEE5|ELO1_CAEEL Elongation of long chain fatty acids protein 1 OS=Caenorhabditis elegans OX=6239 GN=elo-1 PE=1 SV=1 && PF01151:GNS1/SUR4 family	-	7949	8234	7367	9571	11989	10066	231.984242860305	250.302399038349	229.871142451057	308.545615880744	295.701567942025	294.235393398271
189544	2.92906690855491	4.05174234418059	3.14115833912318	15.2010329192246	14.999802591801	31.902470111097	3.37398919728623	20.7011018740409	-2.61592662837267	0.000437385943933834	0.0144743373766796	Y26D4A.3	NC_003279.8	13072229	13073057	-	601	protein_coding	Uncharacterized protein && - && -	-	3	4	3	14	18	32	0.154563931800744	0.214661941359727	0.165255510853187	0.796766399728479	0.783761785041278	1.65131101066705
177775	8177.95480868531	8541.07286153269	7071.79447414598	10495.2274426589	10263.1982622567	10339.3911725683	7930.27404812133	10365.9389591613	-0.386360237112593	0.000449829480690917	0.0148235824246171	idh-1	NC_003282.8	9439078	9441107	-	1707	protein_coding	Isocitrate dehydrogenase [NADP] && sp|P41562|IDHC_RAT Isocitrate dehydrogenase [NADP] cytoplasmic OS=Rattus norvegicus OX=10116 GN=Idh1 PE=1 SV=1 && PF00180:Isocitrate/isopropylmalate dehydrogenase	-	8376	8432	6754	9666	12316	10371	151.937340978438	159.318647219783	130.989566081187	193.682649421921	188.808790499434	188.425850202629
173327	330.984560666705	392.006071799472	269.092564384886	479.918325021235	499.160097360489	499.473047676863	330.694398950354	492.850490019529	-0.575416961632117	0.000451692301922527	0.0148537640418381	ttm-5	NC_003279.8	14688627	14692144	-	1339	protein_coding	Putative sphingolipid delta(4)-desaturase/C4-monooxygenase && sp|G5EC63|DEGS2_CAEEL Putative sphingolipid delta(4)-desaturase/C4-monooxygenase OS=Caenorhabditis elegans OX=6239 GN=ttm-5 PE=3 SV=1 && PF00487:Fatty acid desaturase|PF08557:Sphingolipid Delta4-desaturase (DES)	-	339	387	257	442	599	501	7.83935795398351	9.32180301624998	6.35421220807836	11.290655070771	11.7066408950741	11.6040747904887
7040162	326.10278248578	412.264783520375	390.550686830982	509.234602794025	545.826149868315	570.256653235859	376.306084279046	541.772468632733	-0.526618492770149	0.000454884254352239	0.0149274360120695	M04D5.3	NC_003279.8	11339787	11341521	-	1054	protein_coding	Uncharacterized protein && - && -	-	334	407	373	469	655	572	9.81221893930756	12.4544149644637	11.7159467534761	15.2198257200506	16.2624786786013	16.8309561420491
174520	4349.66435920404	5449.5934529229	3527.52081483533	5989.2069701745	6227.41804269605	6793.23222928172	4442.25954232076	6336.61908071743	-0.51238591965621	0.000456665716093405	0.0149546104856809	ZK1320.2	NC_003280.10	9657882	9659002	-	698	protein_coding	Uncharacterized protein && sp|Q09364|YS22_CAEEL Uncharacterized protein ZK1320.2 OS=Caenorhabditis elegans OX=6239 GN=ZK1320.2 PE=1 SV=1 && PF17303:Family of unknown function (DUF5352)	-	4455	5380	3369	5516	7473	6814	197.63035913064	248.597287949038	159.791898497945	270.300147360037	280.172567939167	302.761101774617
173040	1598.2941764348	1385.69588170976	1563.24980010363	2163.97561485819	2060.80621164022	1863.30364492626	1515.74661941606	2029.36182380822	-0.420893655890523	0.000463907054469114	0.0150659338641874	F15D3.6	NC_003279.8	11572093	11577488	-	986	protein_coding	PRELI/MSF1 domain-containing protein && sp|Q6P9U4|PLD3B_RAT PRELI domain containing protein 3B OS=Rattus norvegicus OX=10116 GN=Prelid3b PE=1 SV=1 && PF04707:PRELI-like family	-	1637	1368	1493	1993	2473	1869	51.4082876846005	44.7485240881958	50.129348580118	69.1365702861471	65.6346619077448	58.7876035636715
180601	4182.70754541641	4315.10559655233	3527.52081483533	5302.98891267808	5170.76528234029	5394.50830534831	4008.44465226802	5289.42083345556	-0.399957727511002	0.000478705358279742	0.015469585647276	gpd-3	NC_003284.9	3112091	3113341	-	1155	protein_coding	Glyceraldehyde-3-phosphate dehydrogenase 3 && sp|P17330|G3P3_CAEEL Glyceraldehyde-3-phosphate dehydrogenase 3 OS=Caenorhabditis elegans OX=6239 GN=gpd-3 PE=3 SV=1 && PF00044:Glyceraldehyde 3-phosphate dehydrogenase, NAD binding domain|PF02800:Glyceraldehyde 3-phosphate dehydrogenase, C-terminal domain	-	4284	4260	3369	4884	6205	5411	114.849432087869	118.958957139752	96.5668789191046	144.63424025112	140.587223068055	145.294414802769
171986	2530.71380899144	2693.39572329405	2602.97321035341	3662.36314546748	3104.95913650281	3514.25647317553	2609.02758087963	3427.19291838194	-0.393203413871413	0.000479294824976165	0.015469585647276	cpn-3	NC_003279.8	3987940	3988699	+	612	protein_coding	Calponin-homology (CH) domain-containing protein && sp|Q5SSG4|GA2L2_MOUSE GAS2-like protein 2 OS=Mus musculus OX=10090 GN=Gas2l2 PE=1 SV=1 && PF00307:Calponin homology (CH) domain	-	2592	2659	2486	3373	3726	3525	131.142950134937	140.131718687657	134.480362303156	188.513460881977	159.322634626847	178.632744019271
177065	1124.76169288509	1449.51082363061	1038.67635747006	1626.51052235703	1691.64440340867	1742.67242981867	1204.31629132859	1686.94245186146	-0.486207039523786	0.000493930413150395	0.0157796180461855	clec-83	NC_003282.8	2839378	2840685	-	781	protein_coding	C-type lectin domain-containing protein && - && PF00059:Lectin C-type domain	-	1152	1431	992	1498	2030	1748	45.6733449893763	59.0960064307131	42.0503685559468	65.6051944524191	68.0191272303251	69.4134714962486
172006	407.140300289133	434.549366413368	342.386258964426	525.521423778908	576.659077418128	596.177410201125	394.691975222309	566.119303799387	-0.520468777656498	0.000500128878578085	0.0159176036007566	inx-17	NC_003279.8	4165075	4167056	+	1762	protein_coding	Innexin-17 && sp|O61788|INX17_CAEEL Innexin-17 OS=Caenorhabditis elegans OX=6239 GN=inx-17 PE=2 SV=1 && PF00876:Innexin	-	417	429	327	484	692	598	7.32810232616478	7.85273463093603	6.14399731014838	9.39543527722633	10.2774705607387	10.5256433493849
172053	1432.31371828335	1612.59345298388	988.417824044093	1940.30327333246	1971.64071845562	1985.92876441579	1344.44166510377	1965.95758540129	-0.548021272857816	0.000508474889786772	0.0161130042852431	rnf-145	NC_003279.8	4511438	4516089	-	2433	protein_coding	RING-type domain-containing protein && sp|Q7ZWF4|RN145_DANRE RING finger protein 145 OS=Danio rerio OX=7955 GN=rnf145 PE=2 SV=1 && PF13705:TRC8 N-terminal domain|PF13923:Zinc finger, C3HC4 type (RING finger)	-	1467	1592	944	1787	2366	1992	18.6702175721286	21.1042774555545	12.8451462596918	25.1223285580762	25.4482945250036	25.3922155194526
259362	329.031849394335	390.993136213427	240.822139332777	522.264059581932	453.327367218875	505.454760822693	320.28237498018	493.682062541167	-0.622841445746567	0.000517405927231973	0.0163629624487111	spp-23	NC_003279.8	1018843	1019157	+	315	protein_coding	Saposin B-type domain-containing protein && - && -	-	337	386	230	481	544	507	33.1268942382299	39.5226707367283	24.1727717092445	52.2290312017933	45.1933356346623	49.9172642983457
190497	200.152905417919	235.001055962474	139.258019701128	321.393267435035	325.829045188566	282.137470045014	191.470660360507	309.786594222872	-0.69353495936585	0.000539448060818769	0.0168897849940184	Y66D12A.13	NC_003281.10	11548370	11552398	+	1664	protein_coding	MFS domain-containing protein && sp|Q17QN9|S22AG_BOVIN Solute carrier family 22 member 16 OS=Bos taurus OX=9913 GN=SLC22A16 PE=2 SV=2 && PF00083:Sugar (and other) transporter	-	205	232	133	296	391	283	3.814713384918	4.49680646148881	2.64610752184051	6.08437308748702	6.14907070074235	5.27456300006167
171801	3342.06534266115	3419.67053848842	3015.51200555825	4289.94864741832	3944.94808164367	4615.88864419935	3259.08262890261	4283.59512442045	-0.394143904717313	0.000545539137213645	0.0170125783426108	did-2	NC_003279.8	2420834	2421816	-	865	protein_coding	uncharacterized protein && sp|Q7LBR1|CHM1B_HUMAN Charged multivesicular body protein 1b OS=Homo sapiens OX=9606 GN=CHMP1B PE=1 SV=1 && PF03357:Snf7	-	3423	3376	2880	3951	4734	4630	122.532745846213	125.879747726097	110.226380973243	156.231416287503	143.218195409225	166.003885751895
177218	9.76355636184971	14.1810982046321	11.517580576785	127.037203682092	23.3330262539127	12.9603784826332	11.8207450477556	54.4435361395458	-2.19682996330724	0.000552787504661146	0.0172044142819737	ZK180.5	NC_003282.8	4515044	4517166	-	1926	protein_coding	Uncharacterized protein && - && -	-	10	14	11	117	28	13	0.160770029443141	0.234445168042672	0.189079990005265	2.07781571464573	0.380441424906964	0.209334321883788
175565	340.748117028555	329.204065464673	225.116347637161	436.486802394879	434.994275162229	499.473047676863	298.35617671013	456.984708411323	-0.613986935395366	0.000555137791454996	0.0172433493005209	ckb-2	NC_003281.10	4367949	4370160	+	1198	protein_coding	Choline kinase B2 && sp|P46559|CKB2_CAEEL Choline kinase B2 OS=Caenorhabditis elegans OX=6239 GN=ckb-2 PE=1 SV=2 && PF01633:Choline/ethanolamine kinase	-	349	325	215	402	522	501	9.02048695917479	8.74975870118713	5.94142761126728	11.4774836457906	11.4024909444778	12.9698298367816
180993	6297.49385339306	7291.11034835298	6082.32959732218	8495.20582571525	8221.55846503938	9054.31979840572	6556.97793302274	8590.36136305345	-0.389642801650659	0.00056111265611802	0.0173944923396586	spp-3	NC_003284.9	7314969	7315353	-	343	protein_coding	Saposin B-type domain-containing protein && - && PF03489:Saposin-like type B, region 2	-	6450	7198	5809	7824	9866	9082	582.273424129245	676.841930756777	560.681755870015	780.211180174271	752.71928352795	821.184508557376
176626	6933.10137254948	7213.1143082275	6821.54885979583	9434.4125025102	8605.72007586272	8714.35910128434	6989.2548468576	8918.16389321909	-0.351524901170612	0.000567098441065476	0.0175108388711674	trap-4	NC_003281.10	11920735	11921586	+	666	protein_coding	Signal sequence receptor subunit delta && - && PF05404:Translocon-associated protein, delta subunit precursor (TRAP-delta)	-	7101	7121	6515	8689	10327	8741	330.146469624608	344.854811688436	323.854069859018	446.244643027852	405.775665701275	407.042972789444
13194437	17.5744014513295	17.2199049627675	16.7528444753236	53.2036152172862	33.3328946484467	53.8354183124762	17.1823836298069	46.7906427260697	-1.43915135445229	0.000568709852305917	0.0175260957628106	C39H7.2	NC_003282.8	5611090	5612090	+	1001	pseudogene	- && - && -	-	18	17	16	49	40	54	0.556800737336146	0.547752511206877	0.529169827627123	1.67432379803083	1.04571169454947	1.67306591971118
181340	13281.3657190242	15429.0348466397	12240.0469947833	17840.5837068414	18928.0842261205	17254.2515691486	13650.1491868157	18007.6398340368	-0.399708484380086	0.000600113415700364	0.0182784059003416	hpo-34	NC_003284.9	11511555	11519066	-	6533	protein_coding	Uncharacterized protein && - && -	-	13603	15232	11690	16431	22714	17307	64.4738217121076	75.199301437533	59.2394504845211	86.025812873949	90.984416521608	82.1603926059543
181226	213.821884324509	296.790126711228	98.4229612925262	413.685253016042	366.661841132914	359.899740940813	203.011657442754	380.082278363256	-0.903505865973771	0.00063242992827658	0.0190848424528946	oac-14	NC_003284.9	10139372	10142013	-	2242	protein_coding	NRF domain-containing protein && sp|Q09225|NRF6_CAEEL Nose resistant to fluoxetine protein 6 OS=Caenorhabditis elegans OX=6239 GN=nrf-6 PE=1 SV=3 && PF01757:Acyltransferase family	-	219	293	94	381	440	361	3.0246134611481	4.215038496862	1.38803818467737	5.81255151574573	5.1357410654256	4.99372892765017
174096	1280.0022390385	1159.81124602169	1525.55590003416	1776.34927541796	1777.47660712842	1826.4164138603	1321.78979503145	1793.41409880223	-0.440394849664245	0.000632800402377232	0.0190848424528946	T19D12.4	NC_003280.10	6631105	6637098	+	3264	protein_coding	VWFA domain-containing protein && - && PF00092:von Willebrand factor type A domain	-	1311	1145	1457	1636	2133	1832	12.4369507831961	11.3142265346959	14.7780989447681	17.1439383710485	17.1012067058708	17.4071908001758
13192605	0.97635563618497	5.06467793022574	1.04705277970773	15.2010329192246	22.4997038877015	14.9542828645767	2.36269544870615	17.5516732238343	-2.89887561828545	0.000633226586277891	0.0190848424528946	C04C3.14	NC_003282.8	3395881	3396533	+	202	protein_coding	Uncharacterized protein && - && -	-	1	5	1	14	27	15	0.153288651835391	0.798340512111362	0.163892016539217	2.3705772585981	3.49782796640947	2.30299640488296
171653	335.86633884763	370.734424492524	269.092564384886	533.121940238521	482.493650036266	431.680298690781	325.23110924168	482.431962988523	-0.567878051283376	0.000635011781584316	0.0190848424528946	sago-2	NC_003279.8	618160	621490	+	2936	protein_coding	Piwi-like protein && sp|Q21770|WAGO1_CAEEL Argonaute protein wago-1 OS=Caenorhabditis elegans OX=6239 GN=wago-1 PE=1 SV=1 && PF02170:PAZ domain|PF02171:Piwi domain	-	344	366	257	491	579	433	3.627970653521	4.02063424669055	2.89791898726734	5.7200903479534	5.16069940578411	4.57388473091491
173358	413.974789742428	516.597148883026	388.456581271566	642.78653487007	599.158781305829	641.040258794856	439.676173299006	627.661858323585	-0.512963315817613	0.000640043573741218	0.0190972753216209	aex-5	NC_003279.8	14850052	14855827	-	1798	protein_coding	Endoprotease aex-5 && sp|P91863|AEX5_CAEEL Endoprotease aex-5 OS=Caenorhabditis elegans OX=6239 GN=aex-5 PE=1 SV=2 && PF00082:Subtilase family|PF01483:Proprotein convertase P-domain	-	424	510	371	592	719	643	7.30192794905316	9.14850273166991	6.83114321661958	11.2618429561495	10.464663168652	11.0911008915324
179658	210.892817415954	259.311510027558	223.022242077746	366.996366192709	354.995328005957	311.049083583196	231.075523173752	344.346925927287	-0.57565655237538	0.000645942520001396	0.0192099892251255	R07B7.6	NC_003283.11	12072862	12074986	-	1586	protein_coding	Uncharacterized protein && - && PF02485:Core-2/I-Branching enzyme	-	216	256	213	338	426	312	4.21708099425081	5.20602579600287	4.44616513468875	7.28938627760961	7.02898258291222	6.10105277096862
180956	1514.32759172289	1833.41341074172	1360.12156084034	2245.40971978261	1969.14075135699	2264.07842569692	1569.28752110165	2159.54296561217	-0.460234952153907	0.000667811133785113	0.0197646895180251	asg-2	NC_003284.9	6841258	6842121	+	497	protein_coding	putative ATP synthase subunit g 2%2C mitochondrial && sp|Q18803|ATPL2_CAEEL Probable ATP synthase subunit g 2, mitochondrial OS=Caenorhabditis elegans OX=6239 GN=asg-2 PE=3 SV=1 && PF04718:Mitochondrial ATP synthase g subunit	-	1551	1810	1299	2068	2363	2271	96.6310688075085	117.46046601133	86.5290490057495	142.321854225027	124.420913025886	141.714443563892
179025	3783.37809021676	4041.61298832014	4029.05909631533	4930.56360615707	4965.76798025235	5188.13920181715	3951.35005828408	5028.15692940886	-0.347715815870295	0.00067498546370614	0.0199394010992364	atp-4	NC_003283.11	6426246	6427112	-	542	protein_coding	ATP synthase-coupling factor 6%2C mitochondrial && - && PF05511:Mitochondrial ATP synthase coupling factor 6	-	3875	3990	3848	4541	5959	5204	221.37766093017	237.434127657386	235.041713815253	286.569300068711	287.713440212551	297.777151879976
177214	216.750951233063	272.479672646145	233.492769874823	315.96432710674	404.994669978627	362.890597513728	240.90779791801	361.283198199699	-0.586869758471334	0.000687545780227624	0.0202722614824258	R08C7.12	NC_003282.8	4449739	4460130	+	3200	protein_coding	Uncharacterized protein && sp|Q9GQ60|YNPI_CAEEL Uncharacterized protein R08C7.12 OS=Caenorhabditis elegans OX=6239 GN=R08C7.12 PE=2 SV=2 && -	-	222	269	223	291	486	364	2.14814884465821	2.7112641716942	2.30708743032049	3.11043018783289	3.97440702683275	3.52780665954654
173973	2336.41903739063	2701.49920798241	1914.01248130572	3203.07479369376	3127.45884039051	3175.29272824512	2317.31024222626	3168.60878744313	-0.451260728069822	0.000699247572093342	0.020463428014657	ifb-2	NC_003280.10	5750188	5754140	+	1908	protein_coding	Intermediate filament protein ifb-2 && sp|Q19286|IFB2_CAEEL Intermediate filament protein ifb-2 OS=Caenorhabditis elegans OX=6239 GN=ifb-2 PE=1 SV=1 && PF00038:Intermediate filament protein	-	2393	2667	1828	2950	3753	3185	38.8352139707035	45.0831422905453	31.71808724277	52.8836099280701	51.4738016985561	51.7707476243728
184824	36.1251585388439	27.349260823219	16.7528444753236	59.7183436112396	65.8324669306822	62.8079880312222	26.7424212791288	62.786266191048	-1.22812664429065	0.000710636720587493	0.0207580029779058	str-7	NC_003283.11	16097824	16099541	-	1212	protein_coding	Non-coding transcript of protein-coding gene str-7 && - && PF10326:Serpentine type 7TM GPCR chemoreceptor Str	-	37	27	16	55	79	63	0.945280019651579	0.718506460900226	0.437045377437912	1.55216368122495	1.70573092189104	1.61209748341807
178613	332.937271939075	337.307550153034	240.822139332777	501.634086334413	425.827729133906	434.671155263697	303.688987141629	454.044323577339	-0.578459228004426	0.000717151644603026	0.020870576432733	cpr-8	NC_003283.11	1134602	1139182	+	1095	protein_coding	Non-coding transcript of protein-coding gene cpr-8 && sp|P43509|CPR5_CAEEL Cathepsin B-like cysteine proteinase 5 OS=Caenorhabditis elegans OX=6239 GN=cpr-5 PE=2 SV=1 && PF00112:Papain family cysteine protease	-	341	333	230	462	511	436	9.64276613308257	9.80843340414299	6.95381103964569	14.4312949824794	12.2121697395135	12.348827967784
171781	1233.13716850162	1466.73072859337	1253.32217731015	1702.51568695316	1703.31091653563	1853.33412301654	1317.73002480171	1753.05357550178	-0.411783482598121	0.000722603781251335	0.0209556537643632	slc-17.6	NC_003279.8	2250131	2254908	+	2178	protein_coding	MFS domain-containing protein && sp|P34272|SL173_CAEEL Uncharacterized transporter slc-17.3 OS=Caenorhabditis elegans OX=6239 GN=slc-17.3 PE=3 SV=2 && PF07690:Major Facilitator Superfamily	-	1263	1448	1197	1568	2044	1859	17.955886404112	21.4427370459619	18.1947227948042	24.6243984841705	24.5589088425479	26.47127652185
24104657	2792.37711948902	2778.48231252184	2930.70073040192	3507.09545207825	3674.95163499125	3645.85416238381	2833.85338747093	3609.30041648444	-0.349087269406938	0.000722746951837337	0.0209556537643632	F56F10.1	NC_003284.9	872603	875948	+	1704	protein_coding	Putative serine protease F56F10.1 && sp|P90893|YM9I_CAEEL Putative serine protease F56F10.1 OS=Caenorhabditis elegans OX=6239 GN=F56F10.1 PE=1 SV=2 && PF05577:Serine carboxypeptidase S28	-	2860	2743	2799	3230	4410	3657	51.9706102924543	51.9189320415183	54.3804098399297	64.8351290302195	67.7259413370909	66.559299148541
176174	207.963750507399	202.58711720903	168.575497532944	292.076989662245	256.66328879304	347.936314649152	193.042121749791	298.892197701479	-0.628578989865917	0.000730283910537609	0.0210961941449225	F10E9.12	NC_003281.10	8324542	8325609	+	765	protein_coding	Uncharacterized protein && - && -	-	213	200	161	269	308	349	8.62143468479678	8.43214553968602	6.96744596325284	12.0273041155652	10.5359895791882	14.1487268454413
179045	1028.10248490277	1196.27692711932	889.994862751567	1381.12241951812	1534.14647619476	1369.81231039523	1038.12475825789	1428.36040203604	-0.460609432030995	0.000742005405325702	0.0212516772404331	dre-1	NC_003283.11	6533614	6546491	-	3445	protein_coding	F-box protein dre-1 && sp|Q94251|DRE1_CAEEL F-box protein dre-1 OS=Caenorhabditis elegans OX=6239 GN=dre-1 PE=1 SV=3 && PF12937:F-box-like|PF02207:Putative zinc finger in N-recognin (UBR box)|PF13229:Right handed beta helix region	-	1053	1181	850	1272	1841	1374	9.46456196728555	11.056819114677	8.16843519297056	12.6291852194325	13.9846181777593	12.3694638835502
181563	1482.10785572879	1320.86800420287	1595.70843627457	1962.01903464564	1847.47568589016	2005.86780823522	1466.22809873541	1938.45417625701	-0.402665959615506	0.000769306395307661	0.0218215915312766	csq-1	NC_003284.9	14684877	14688322	+	1409	protein_coding	Calsequestrin && - && PF01216:Calsequestrin	-	1518	1304	1524	1807	2217	2012	33.3597012378971	29.8494361411256	35.8082537314158	43.8656538309808	41.1756772470367	44.2863974855998
179871	498.91773009052	681.705649408385	910.935918345722	1015.21184139107	1050.81950379228	1102.62912321479	697.186432614875	1056.22015613272	-0.599966563324063	0.000773071456204994	0.0218888066101652	F53C11.1	NC_003283.11	13775796	13777772	+	1531	protein_coding	CUB_2 domain-containing protein && - && PF02408:CUB-like domain	-	511	673	870	935	1261	1106	10.3349191507203	14.1778183225985	18.8127909775323	20.8888180848849	21.5539041357561	22.4043994255481
171699	2096.23555088913	2679.21462508942	1928.67122022163	2903.3972875719	3051.62650506529	3242.08852504023	2234.70713206673	3065.70410589248	-0.456140821572814	0.000785283378843621	0.022154595468599	Y48G8AL.13	NC_003279.8	1223961	1226812	-	1051	protein_coding	TLC domain-containing protein && sp|G5EF48|FLD1_CAEEL TLC domain-containing protein fld-1 OS=Caenorhabditis elegans OX=6239 GN=fld-1 PE=1 SV=1 && PF03798:TLC domain	-	2147	2645	1842	2674	3662	3252	63.2543944520439	81.1694295368182	58.0224520285234	87.0234174987934	91.1804381937581	95.9624199399451
175085	1844.33579675341	2543.48125655937	1561.15569454422	2801.33320939997	2897.46186731623	2851.2832661793	1982.99091595233	2850.0261142985	-0.523273649897829	0.000789865657072825	0.0222438648058247	ctl-2	NC_003280.10	14299556	14302027	-	1611	protein_coding	Peroxisomal catalase 1 && sp|Q27487|CATA1_CAEEL Peroxisomal catalase 1 OS=Caenorhabditis elegans OX=6239 GN=ctl-2 PE=1 SV=3 && PF06628:Catalase-related immune-responsive|PF00199:Catalase	-	1889	2511	1491	2580	3477	2860	36.3076208504313	50.2713682475666	30.6401771106856	54.77742502842	56.4800667521795	55.0584350518925
174993	1832.61952911919	2106.90601897391	1896.21258405069	2819.79160651617	2454.13436849189	2425.58468063434	1945.24604404793	2566.5035518808	-0.399588194261711	0.000793896960790592	0.0223173256755577	F45H10.3	NC_003280.10	13493181	13494600	-	584	protein_coding	Complex I-B14.5a && - && PF07347:NADH:ubiquinone oxidoreductase subunit B14.5a (Complex I-B14.5a)	-	1877	2080	1811	2597	2945	2433	99.520557359582	114.873544372846	102.66319396303	152.102569275564	131.964921292322	129.205985287923
181016	601.435071889942	827.568373798886	566.45555382188	942.464040991927	960.820688241476	950.095437996108	665.152999836902	951.126722409837	-0.515962092211521	0.000800065169801663	0.0224504870366885	PDB1.1	NC_003284.9	7556788	7559085	-	1212	protein_coding	ZT_dimer domain-containing protein && sp|Q5NA18|MTP5_ORYSJ Metal tolerance protein 5 OS=Oryza sativa subsp. japonica OX=39947 GN=MTP5 PE=2 SV=1 && PF16916:Dimerisation domain of Zinc Transporter|PF01545:Cation efflux family	-	616	817	541	868	1153	953	15.7376349217668	21.7414732798328	14.7775968246194	24.4959650055137	24.8950348473464	24.3861730428162
171903	572.144402804393	585.476768734096	278.516039402255	711.191183006581	752.490096688684	906.229541593349	478.712403646914	789.970273762871	-0.722026731750411	0.000822596281447464	0.0230184292793603	W01B11.6	NC_003279.8	3293184	3294356	-	400	protein_coding	Thioredoxin domain-containing protein && sp|Q39362|TRXH2_BRANA Thioredoxin H-type 2 OS=Brassica napus OX=3708 GN=THL-2 PE=2 SV=1 && PF00085:Thioredoxin	-	586	578	266	655	903	909	45.3627107376473	46.6055224160371	22.015614581713	56.0091209080562	59.0763711148967	70.4785989786332
178407	17590.0231415084	19321.7463038112	18989.3492127793	23661.4935268388	24847.1729933184	22434.415153438	18633.7062193663	23647.6938911984	-0.343816076073649	0.000830791626261458	0.0231470647416292	sec-61.A	NC_003282.8	14822540	14825264	-	2135	protein_coding	Plug_translocon domain-containing protein && sp|Q2KHX4|S61A2_BOVIN Protein transport protein Sec61 subunit alpha isoform 2 OS=Bos taurus OX=9913 GN=SEC61A2 PE=2 SV=3 && PF10559:Plug domain of Sec61p|PF00344:SecY translocase	-	18016	19075	18136	21792	29817	22503	261.289445899866	288.161662224065	281.224268672112	349.121551124547	365.47032297398	326.885691678826
173702	217.727306869248	243.104540650836	188.469500347391	302.934870318834	325.829045188566	335.97288835749	216.433782622492	321.57893462163	-0.571315676316763	0.00084559324450168	0.023476063067705	W10G11.19	NC_003280.10	3550652	3553455	+	1607	protein_coding	Uncharacterized protein && - && -	-	223	240	180	279	391	337	4.29685165561732	4.81686969846407	3.70822260197009	5.93834977064947	6.3671771288334	6.50380324687834
173300	1524.09114808474	2420.9160506479	1889.93026737245	3015.23345833477	2557.46634190207	2766.54232994669	1944.97915536836	2779.74737672785	-0.515090504073404	0.00086570666397269	0.0239075259349923	ech-7	NC_003279.8	14367616	14369773	-	774	protein_coding	Enoyl-CoA Hydratase && sp|P34559|ECHM_CAEEL Probable enoyl-CoA hydratase, mitochondrial OS=Caenorhabditis elegans OX=6239 GN=ech-6 PE=3 SV=1 && PF00378:Enoyl-CoA hydratase/isomerase	-	1561	2390	1805	2777	3069	2775	62.4486876925571	99.5924631620474	77.2049976102894	122.719157947549	103.762870793375	111.192475000615
181118	152.311479244855	366.682682148344	130.881597463466	827.370506032083	545.826149868315	661.976254805263	216.625252952222	678.39097023522	-1.64667505352971	0.0008853196445987	0.0243149267315142	F53A9.8	NC_003284.9	8718641	8718904	-	264	protein_coding	Uncharacterized protein && - && -	-	156	362	125	762	655	664	18.2970908963517	44.2256451572964	15.6752780970274	98.7253068053176	64.9267141183552	78.0041166146821
178878	556.522712625433	593.580253422457	452.326800833738	732.906944319759	758.323353252162	732.759860364259	534.143255627209	741.330052645393	-0.472699779244948	0.000921888415644228	0.0251491159787746	C37H5.13	NC_003283.11	4856958	4862965	-	1880	protein_coding	Uncharacterized protein && sp|P0AGG3|TESB_ECO57 Acyl-CoA thioesterase 2 OS=Escherichia coli O157:H7 OX=83334 GN=tesB PE=3 SV=2 && PF13622:Thioesterase-like superfamily	-	570	586	432	675	910	735	9.38811455974837	10.0533152233666	7.60737921876502	12.2807070368484	12.6668781872614	12.1250310720912
176941	130.831655248786	168.147307283495	68.0584306810022	255.160195429842	179.164308735401	246.24719117003	122.345797737761	226.857231778424	-0.887592158170709	0.000939516809927092	0.0255411796889365	W09G12.7	NC_003282.8	1229080	1230793	+	1369	protein_coding	EF-hand domain-containing protein && - && -	-	134	166	65	235	215	247	3.03083800429537	3.91087714421011	1.57187887301674	5.87140261221182	4.10980354898583	5.59560275749843
13216596	872.861938749364	853.90469903606	906.747707226891	1134.64852861355	1121.65190492023	1192.35482040225	877.838115004105	1149.55175131201	-0.388994003488534	0.00094280474984857	0.0255862202528109	C53A5.16	NC_003283.11	14521204	14522614	-	1155	protein_coding	Uncharacterized protein && sp|Q6DFA8|GLD2B_XENLA Poly(A) RNA polymerase GLD2-B OS=Xenopus laevis OX=8355 GN=tent2-b PE=1 SV=1 && -	-	894	843	866	1045	1346	1196	23.9671784048914	23.5404696875143	24.8224746642756	30.9465153690459	30.496438718711	32.1146036045301
180681	1116.95084779561	1538.64915520258	1145.47574100025	1671.02783304905	1756.64354797314	1818.44079633253	1267.02524799948	1748.70405911824	-0.464959744485589	0.000968042739870057	0.0261523734050235	C16B8.3	NC_003284.9	3968140	3968634	-	495	protein_coding	Uncharacterized protein && - && -	-	1144	1519	1094	1539	2108	1824	71.561955505731	98.9742246687782	73.1680180827647	106.343480086358	111.44265719002	114.280729883679
190242	301.693891581156	351.488648357666	308.880570013779	427.800497869607	453.327367218875	474.549242902568	320.687703317534	451.89236933035	-0.495241783043727	0.000991165879019592	0.0266964043243934	mfsd-8	NC_003281.10	3282308	3290205	+	1641	protein_coding	MFS domain-containing protein && sp|Q0VA82|MFSD8_DANRE Major facilitator superfamily domain-containing protein 8 OS=Danio rerio OX=7955 GN=mfsd8 PE=2 SV=1 && PF07690:Major Facilitator Superfamily	-	309	347	295	394	544	476	5.83057347365109	6.82009504642703	5.95144745007431	8.21230533896168	8.67513755327156	8.99604754508658
186960	407.140300289133	551.03695880856	406.256478526598	600.440800309373	684.99098502558	666.961015760122	454.811245874764	650.797600365025	-0.517608040544277	0.00100194219854803	0.0268657526947425	cbp-2	NC_003281.10	9923174	9924800	+	1231	protein_coding	CBP/p300 homolog && sp|P34545|CBP1_CAEEL Protein cbp-1 OS=Caenorhabditis elegans OX=6239 GN=cbp-1 PE=1 SV=6 && PF02172:KIX domain|PF02135:TAZ zinc finger	-	417	544	388	553	822	669	10.4891277812367	14.2531343939713	10.4347690400306	15.3654231895648	17.4743011359176	16.8547158496113
180351	1280.97859467468	989.63806756611	1122.44057984668	1564.62060261448	1389.14838447402	1664.91015892288	1131.01908069582	1539.55971533712	-0.444311514653329	0.00101578267560296	0.0271440665238637	W01F3.2	NC_003283.11	20660325	20662037	+	1096	protein_coding	Uncharacterized protein && sp|G5EBU3|MMPC_CAEEL Matrix metalloproteinase-C OS=Caenorhabditis elegans OX=6239 GN=zmp-3 PE=1 SV=1 && -	-	1312	977	1072	1441	1667	1670	37.066762467174	28.751038946574	32.3812343334564	44.9708270064685	39.8025683441783	47.256253480731
182010	233.348997048208	298.815997883319	203.128239263299	362.653213930073	349.99539380869	388.811354478995	245.097744731608	367.153320739253	-0.58229018274868	0.00104813700648243	0.0277627409889111	valv-1	NC_003282.8	7444639	7445336	-	407	protein_coding	LIM zinc-binding domain-containing protein && sp|Q56K04|CRIP1_BOVIN Cysteine-rich protein 1 OS=Bos taurus OX=9913 GN=CRIP1 PE=3 SV=3 && -	-	239	295	194	334	420	390	18.1829718263121	23.3774501802044	15.780344825894	28.0691657569492	27.0047979497842	29.7182730182931
186142	148.406056700116	130.668690599824	84.8112751563258	209.557096672168	199.164045524469	197.396533812413	121.295340818755	202.03922533635	-0.733800599006561	0.00105067663440986	0.0277627409889111	F53A9.1	NC_003284.9	8711595	8711828	+	234	protein_coding	Uncharacterized protein && sp|Q20689|KREG1_CAEEL Protein kreg-1 OS=Caenorhabditis elegans OX=6239 GN=kreg-1 PE=2 SV=1 && -	-	152	129	81	193	239	198	20.1135673758712	17.7804761235879	11.4598340795499	28.2110271684083	26.7281004372137	26.242348777692
175366	1031.03155181133	1080.80227031017	997.841299061463	1391.98030017471	1384.98177264296	1278.09270882582	1036.55837372765	1351.6849272145	-0.382960553073908	0.00105694819014061	0.0278501315937184	E02H9.3	NC_003281.10	2461911	2465079	+	1715	protein_coding	Uncharacterized protein && - && PF03312:Protein of unknown function (DUF272)	-	1056	1067	953	1282	1662	1282	19.0660693296274	20.0664167857038	18.3966160559175	25.5682702705372	25.3602158772239	23.1834076188187
177281	4463.89796863769	4517.69271376136	4124.34089926873	5966.40542079567	5176.59853890377	5648.73111404611	4368.64386055593	5597.24502458185	-0.357314553940994	0.00106444346638297	0.0279679400564208	ivd-1	NC_003282.8	5086856	5088864	-	1458	protein_coding	Butyryl-CoA dehydrogenase && sp|Q9JHI5|IVD_MOUSE Isovaleryl-CoA dehydrogenase, mitochondrial OS=Mus musculus OX=10090 GN=Ivd PE=1 SV=1 && PF02771:Acyl-CoA dehydrogenase, N-terminal domain|PF00441:Acyl-CoA dehydrogenase, C-terminal domain|PF02770:Acyl-CoA dehydrogenase, middle domain	-	4572	4460	3939	5495	6212	5666	97.0979524490154	98.6613078424373	89.4412016021202	128.910300375823	111.496176398968	120.523689130018
176871	477.437906094451	607.761351627089	441.85627303666	744.850613042007	711.657300744337	691.884820534416	509.018510252733	716.130911440253	-0.492188906490557	0.00106775335067209	0.0280079917368603	Y66H1A.5	NC_003282.8	428070	429133	-	960	protein_coding	Uncharacterized protein && - && -	-	489	600	422	686	854	694	15.7724442197878	20.1580979308119	14.5529281852802	24.4416392766708	23.2794485659477	22.4203097227592
179853	7877.23727274034	7405.57206957608	5848.83682744736	9810.09517322818	9733.20523734643	8720.34081443017	7043.88205658793	9421.21374166826	-0.419492011910139	0.00110778141298747	0.0289129105559424	lpin-1	NC_003283.11	13650262	13654129	-	3063	protein_coding	LNS2 domain-containing protein && sp|Q14693|LPIN1_HUMAN Phosphatidate phosphatase LPIN1 OS=Homo sapiens OX=9606 GN=LPIN1 PE=1 SV=2 && PF08235:LNS2 (Lipin/Ned1/Smp2)|PF04571:lipin, N-terminal conserved region	-	8068	7311	5586	9035	11680	8747	81.5605727350973	76.9837957412554	60.3758284317302	100.892435925321	99.7888222733442	88.5656878835405
181417	1242.90072486347	1285.41525869129	887.900757192152	1523.36065611944	1579.14588397016	1644.97111510344	1138.7389135823	1582.49255173101	-0.474526606677879	0.00119593429866173	0.0308924417659323	alh-13	NC_003284.9	12782394	12787147	+	2574	protein_coding	Glutamate 5-kinase && sp|P54889|ALH13_CAEEL Probable delta-1-pyrroline-5-carboxylate synthase OS=Caenorhabditis elegans OX=6239 GN=alh-13 PE=3 SV=2 && PF00696:Amino acid kinase family|PF00171:Aldehyde dehydrogenase family	-	1273	1269	848	1403	1895	1650	15.3137387975383	15.9009331929761	10.9067781138701	18.6434626082321	19.2657855947204	19.8805672558272
181545	9094.752751063	10953.8854274922	6267.65793933045	10585.3478521086	13660.6535492997	14639.2459722296	8772.09870596189	12961.749124546	-0.563281539864314	0.00121185750824648	0.0312137879710252	his-24	NC_003284.9	14490094	14491119	+	923	protein_coding	Histone 24 && sp|P10771|H24_CAEEL Histone 24 OS=Caenorhabditis elegans OX=6239 GN=his-24 PE=1 SV=4 && PF00538:linker histone H1 and H5 family	-	9315	10814	5986	9749	16393	14684	312.494611000029	377.880253129014	214.705999374603	361.273259108708	464.775031434404	493.3964781711
259586	316.33922612393	369.721488906479	295.268883877579	489.690417612165	450.827400120242	445.637629364386	327.109866302663	462.051815698931	-0.497523130171683	0.00122342047098378	0.0314599565702484	tpra-1	NC_003282.8	8956489	8965534	+	1844	protein_coding	Transmembrane protein adipocyte-associated 1 homolog && sp|Q18936|TPRA1_CAEEL Transmembrane protein adipocyte-associated 1 homolog OS=Caenorhabditis elegans OX=6239 GN=tpra-1 PE=1 SV=2 && PF10160:Predicted membrane protein	-	324	365	282	451	541	447	5.44058334345048	6.38412645964975	5.06287680593274	8.36552252141323	7.67754550946331	7.51795941368408
178854	11667.4498524104	11763.2209607423	6219.49351146389	14478.9838555615	14709.8064083595	15339.1064102918	9883.38810820553	14842.6322247376	-0.586631114642171	0.00122858514567648	0.0315410582570889	pmt-2	NC_003283.11	4628580	4635263	+	1574	protein_coding	Phosphoethanolamine N-methyltransferase 2 && sp|Q22993|PMT2_CAEEL Phosphoethanolamine N-methyltransferase 2 OS=Caenorhabditis elegans OX=6239 GN=pmt-2 PE=1 SV=1 && PF08241:Methyltransferase domain|PF17987:Phosphoethanolamine N-methyltransferase 2 N-terminal	-	11950	11613	5940	13335	17652	15386	235.084800931036	237.962888203831	124.936945873619	289.778219466688	293.477791216954	303.161725644934
182208	64.4394719882081	71.9184266092055	75.3878001389563	120.522475288138	104.165295776396	146.551972072852	70.5818995787899	123.746581045795	-0.808550455823849	0.00125525172309362	0.0320682060723884	C04E12.2	NC_003283.11	3368073	3369922	+	865	protein_coding	DUF19 domain-containing protein && - && PF01579:Domain of unknown function (DUF19)	-	66	71	72	111	125	147	2.36259457372189	2.64735251438177	2.75565952433107	4.38918937178254	3.78163802833821	5.27053373769515
180429	119.115387614566	149.914466734682	74.3407473592485	226.92970572271	188.330854763724	178.454442183949	114.456867236166	197.905000890128	-0.787535357571542	0.00130550420332889	0.0330460246050071	F25E2.3	NC_003284.9	811173	813163	-	1127	protein_coding	Uncharacterized protein && sp|Q8VHK0|ACOT8_RAT Acyl-coenzyme A thioesterase 8 OS=Rattus norvegicus OX=10116 GN=Acot8 PE=1 SV=1 && PF13622:Thioesterase-like superfamily	-	122	148	71	209	226	179	3.35194812407398	4.2355258119044	2.08566042697911	6.34307457874855	5.24771902864126	4.9258647741945
178604	102.517341799422	115.474656809147	140.305072480835	187.84133535899	183.330920566457	196.399581621441	119.432357029801	189.190612515629	-0.664631545644887	0.00130616698043506	0.0330460246050071	R09A1.3	NC_003283.11	1023780	1027074	-	1025	protein_coding	Uncharacterized protein && - && -	-	105	114	134	173	220	197	3.17195346871087	3.58715810983423	4.32802839383759	5.77297511351702	5.61674705789473	5.9606789551813
174952	27.3379578131792	32.4139387534447	14.6587389159082	67.3188600708519	26.6663157187574	116.643406343698	24.803545160844	70.2095273777692	-1.49432631499828	0.0013153533152562	0.0332248504075825	F42G4.6	NC_003280.10	13079378	13080756	+	938	protein_coding	Uncharacterized protein && - && -	-	28	32	14	62	32	117	0.92430769166415	1.10031408748142	0.494122199118237	2.26082162554695	0.892756849675068	3.86844470739188
180662	903.128963471098	1007.87090811492	978.994349026724	1370.26453886153	1170.81792452669	1267.12623472513	963.331406870915	1269.40289937112	-0.39748473441142	0.00132635665849417	0.0333417156172109	tag-18	NC_003284.9	3731894	3734036	-	1393	protein_coding	Uncharacterized protein && - && -	-	925	995	935	1262	1405	1271	20.5613672616244	23.0378262066422	22.2213102395994	30.9874390868045	26.3943674761817	28.2974827940876
353387	229.443574503468	291.725448781003	184.28128922856	357.224273601779	329.162334653411	383.826593524136	235.15010417101	356.737733926442	-0.60006354750573	0.00135076670582966	0.0339010024762304	prx-11	NC_003279.8	12971615	12972259	+	645	protein_coding	PeRoXisome assembly factor && - && PF05648:Peroxisomal biogenesis factor 11 (PEX11)	-	235	288	176	329	395	385	11.2815694614357	14.4013201961521	9.03362631318178	17.4467135605662	16.0259370335809	18.5120444865889
3565378	934.372343829017	1071.68585003577	707.807679082423	1219.33999773495	1276.64986503551	1297.03480045429	904.621957649069	1264.34155440825	-0.48283423731923	0.0013583171760289	0.0339817595266179	Y54G2A.36	NC_003282.8	2897696	2901648	+	833	protein_coding	Uncharacterized protein && sp|Q21771|CPG3_CAEEL Chondroitin proteoglycan 3 OS=Caenorhabditis elegans OX=6239 GN=cpg-3 PE=1 SV=1 && -	-	957	1058	676	1123	1532	1301	35.5736403852423	40.9647397086175	26.8664857652619	46.1118134800158	48.1282216796469	48.4379400717128
188248	2.92906690855491	11.1422914464966	5.23526389853863	18.4583971162013	29.1662828173909	28.9116135381817	6.43554075119672	25.5120978239246	-1.99422986395165	0.00136184258659056	0.0340157051166553	bath-46	NC_003280.10	1597906	1599488	+	1066	protein_coding	BTB domain-containing protein && sp|O76612|BAT47_CAEEL BTB and MATH domain-containing protein 47 OS=Caenorhabditis elegans OX=6239 GN=bath-47 PE=4 SV=3 && PF00917:MATH domain|PF00651:BTB/POZ domain	ZBTB	3	11	5	17	35	29	0.0871415788107383	0.332816626249802	0.155282304600947	0.545467857546628	0.859205188052078	0.843711878661937
180279	400.305810835838	342.37222808326	477.456067546723	615.641833228597	591.658880009929	526.390756833101	406.71136882194	577.897156690542	-0.507137463916105	0.00139198890559447	0.034658314243103	Y43F8B.1	NC_003283.11	19534880	19546200	-	2588	protein_coding	Uncharacterized protein && - && -	-	410	338	456	567	710	528	4.90547378091464	4.21232587364106	5.83323857320725	7.49369882248495	7.17926737280963	6.3273669386707
259939	227.490863231098	431.510559655233	329.821625607934	733.992732385418	541.659538037259	382.829641333164	329.607682831422	552.827303918614	-0.74576836641481	0.00139786236390497	0.0346963258928543	rncs-1	NC_003284.9	1011501	1012347	+	802	ncRNA	Unclassified non-coding RNA rncs-1 && - && -	-	233	426	315	676	650	384	8.9958649467388	17.1318697626451	13.0030536314095	28.8303407388749	21.2092367225253	14.8494451482927
180213	1040.79510817318	1312.76451951451	925.59465726163	1498.38753060928	1464.14739743302	1514.37037808614	1093.05142831644	1492.30176870948	-0.448993608671474	0.00142697336445591	0.0352496129052842	Y51A2D.13	NC_003283.11	18573056	18579784	-	1896	protein_coding	Uncharacterized protein && sp|Q6PB03|PLD3_XENLA 5'-3' exonuclease PLD3 OS=Xenopus laevis OX=8355 GN=pld3 PE=2 SV=1 && PF13918:PLD-like domain	-	1066	1296	884	1380	1757	1519	17.4092573718452	22.0463248255968	15.4355852370121	24.895347973433	24.2504319985593	24.8469342785329
171925	981.237414365895	1009.89677928701	873.242018276243	1474.50019316479	1124.15187201886	1280.08661320777	954.79207064305	1292.91289279714	-0.4362783070153	0.0014437147017648	0.0355511912274452	Y47G6A.22	NC_003279.8	3559934	3562851	-	832	protein_coding	Uncharacterized protein && sp|Q9X248|FABG_THEMA 3-oxoacyl-[acyl-carrier-protein] reductase FabG OS=Thermotoga maritima (strain ATCC 43589 / DSM 3109 / JCM 10099 / NBRC 100826 / MSB8) OX=243274 GN=fabG PE=3 SV=1 && PF13561:Enoyl-(Acyl carrier protein) reductase	-	1005	997	834	1358	1349	1284	37.4027995301716	38.6492762250374	33.1857695220298	55.8282341405903	42.4301604874754	47.8624656684041
174881	1873.62646583896	2336.84239700616	1723.44887539892	2726.4138328695	2488.30058550655	2742.61547736337	1977.97257941468	2652.44329857981	-0.423072225135802	0.00146026671095061	0.0358462341595793	daf-22	NC_003280.10	12423518	12425694	-	1333	protein_coding	Non-specific lipid-transfer protein-like 2 && sp|G5EDP2|NLTP2_CAEEL Non-specific lipid-transfer protein-like 2 OS=Caenorhabditis elegans OX=6239 GN=daf-22 PE=1 SV=1 && PF00108:Thiolase, N-terminal domain|PF02803:Thiolase, C-terminal domain	-	1919	2307	1646	2511	2986	2751	44.576523946112	55.8196332199646	40.8798082244241	64.4308722677443	58.6199852784065	64.0049866559775
181761	648.30014242682	698.925554371152	596.820084433404	821.941565703789	831.655721478745	965.049720860685	648.015260410459	872.882336014406	-0.429495177412682	0.00147450014447928	0.0360826977633417	dhs-30	NC_003284.9	17230725	17235838	-	1052	protein_coding	Rhodanese domain-containing protein && sp|Q0IH28|DRS7B_XENLA Dehydrogenase/reductase SDR family member 7B OS=Xenopus laevis OX=8355 GN=dhrs7b PE=2 SV=1 && PF00106:short chain dehydrogenase	-	664	690	570	757	998	968	19.5440116857199	21.1545058133235	17.937763102971	24.6126053042687	24.8256628191903	28.5373070358171
175698	277.285000676532	367.695617734389	193.704764245929	432.143650132243	466.660525078254	407.753446107459	279.56179421895	435.519207105985	-0.639469913299685	0.00147761567274509	0.0361026159543294	tbx-2	NC_003281.10	5130923	5136296	-	1806	protein_coding	T-box protein 2 && sp|Q19691|TBX2_CAEEL T-box protein 2 OS=Caenorhabditis elegans OX=6239 GN=tbx-2 PE=1 SV=1 && PF00907:T-box	T-box	284	363	185	398	560	409	4.86924882530051	6.48273714186907	3.39127611188845	7.53776812538573	8.11439849801564	7.02358645177631
3896813	518.444842814219	785.02507918499	951.770976754323	1171.56532284596	1084.98572080694	1087.67484035021	751.746966251177	1114.74196133437	-0.568783914870895	0.00148047968834381	0.0361163365339986	Y69A2AL.2	NC_003282.8	2482255	2484218	+	582	protein_coding	Phospholipase A2 && sp|P00614|PA2TA_OXYSC Basic phospholipase A2 taipoxin alpha chain OS=Oxyuranus scutellatus scutellatus OX=8667 PE=1 SV=1 && PF00068:Phospholipase A2	-	531	775	909	1079	1302	1091	28.2509405037246	42.9485248010425	51.707086413914	63.4126507277276	58.5428755554	58.1373371936903
176962	139.618855974451	188.406019004398	234.539822654531	261.674923823795	291.662828173909	327.000318638744	187.521565877793	293.446023545483	-0.647989514798107	0.00152975321955789	0.0372026496154808	tag-244	NC_003282.8	1550878	1553119	+	1490	protein_coding	Uncharacterized protein && - && PF03409:Transmembrane glycoprotein	-	143	186	224	241	350	328	2.97174227981014	4.02620801624807	4.97703755997752	5.53233183619716	6.14706530512426	6.8271735929273
184217	432.525546829942	568.256863771328	250.245614350146	621.070773556892	694.157531053902	690.887868343445	417.009341650472	668.705390984746	-0.681055497412984	0.00153849816510212	0.0373168946411715	clec-54	NC_003283.11	14476903	14479003	+	1273	protein_coding	C-type LECtin && sp|Q9Y6L7|TLL2_HUMAN Tolloid-like protein 2 OS=Homo sapiens OX=9606 GN=TLL2 PE=1 SV=1 && PF00431:CUB domain|PF00059:Lectin C-type domain	-	443	561	239	572	833	693	10.7754817738742	14.21359678138	6.21553713627677	15.3689809655178	17.1238986528136	16.8833335812488
189848	217.727306869248	205.625923967165	175.904866990898	284.476473202632	295.829440004964	294.100896336676	199.75269927577	291.468936514757	-0.544698577433819	0.00154158789541496	0.0373168946411715	Y43C5A.3	NC_003282.8	10274036	10275411	+	720	protein_coding	Uncharacterized protein && - && -	-	223	203	168	262	355	295	9.59033418135698	9.09354195545514	7.7247770462151	12.4464713129014	12.9027388616884	12.7069959043496
174847	286.072201402196	380.863780352976	351.809733981796	426.714709803948	492.4935184308	540.348087506706	339.581905245656	486.518771913818	-0.519895414927502	0.00159228285121601	0.0381904415965969	arrd-7	NC_003280.10	12060232	12062621	-	1355	protein_coding	Arrestin_C domain-containing protein && sp|O45782|ARD17_CAEEL Arrestin domain-containing protein 17 OS=Caenorhabditis elegans OX=6239 GN=arrd-17 PE=1 SV=2 && PF02752:Arrestin (or S-antigen), C-terminal domain|PF00339:Arrestin (or S-antigen), N-terminal domain	-	293	376	336	393	591	542	6.69560306090735	8.94989794477966	8.20935715612528	9.92043469958191	11.41390455886	12.4054739676362
175254	5258.65145649225	5490.1108763647	5159.87609839967	7088.02449262131	6174.08541125854	6825.13469939282	5302.87947708554	6695.74820109089	-0.336304693443161	0.00161222273039865	0.0384921244277522	F23H11.5	NC_003281.10	909957	910590	-	461	protein_coding	Deltameth_res domain-containing protein && - && PF16020:Deltamethrin resistance	-	5386	5420	4928	6528	7409	6846	361.765208491658	379.199620945772	353.898679427468	484.347060042444	420.57622683633	460.563312269183
174555	1245.82979177202	1229.70380145881	1204.11069666388	1628.68209848835	1424.14792385488	1764.60537802005	1226.54809663157	1605.8118001211	-0.38810717974736	0.00164535401279586	0.0390971059161561	R53.5	NC_003280.10	9969620	9970488	-	736	protein_coding	Peroxiredoxin-like 2 activated in M-CSF stimulated monocytes && sp|Q6AXX6|PXL2A_RAT Peroxiredoxin-like 2A OS=Rattus norvegicus OX=10116 GN=Prxl2a PE=1 SV=1 && PF13911:AhpC/TSA antioxidant enzyme	-	1276	1214	1150	1500	1709	1770	53.6826855813529	53.199849756534	51.7284177201904	69.7093273830769	60.7645518774126	74.5845411777041
3564838	12527.6191678894	10751.2983102832	7442.45115816252	14527.8443185161	14563.9749942726	14028.1142791639	10240.4562121117	14373.3111973175	-0.489067895097968	0.00166663409834613	0.0394906683786367	lea-1	NC_003283.11	10011923	10028168	+	4830	protein_coding	plant Late Embryo Abundant (LEA) related && - && PF01442:Apolipoprotein A1/A4/E domain	-	12831	10614	7108	13380	17477	14071	82.257356464468	70.8763731470435	48.7202442275927	94.7515733725022	94.6903684727055	90.3506336431723
176756	6249.65242722	6157.63542756846	4772.46656990782	7614.63170446588	7207.40514536039	7732.36119317714	5726.58480823209	7518.13268100113	-0.392587286912176	0.00168620542361034	0.0398442123865959	acaa-2	NC_003281.10	13344937	13346860	+	1378	protein_coding	ACetyl-CoA Acyltransferase 2 homolog && sp|P42765|THIM_HUMAN 3-ketoacyl-CoA thiolase, mitochondrial OS=Homo sapiens OX=9606 GN=ACAA2 PE=1 SV=2 && PF02803:Thiolase, C-terminal domain|PF00108:Thiolase, N-terminal domain	-	6401	6079	4558	7013	8649	7756	143.833478519931	142.282818370282	109.505081204588	174.073262468318	164.248998668442	174.558882607014
189593	450.099948281271	593.580253422457	426.150481341044	619.984985491233	689.990919222847	777.62270895799	489.943561014924	695.866204557356	-0.506427666776502	0.00169070262210859	0.0398442123865959	Y34F4.5	NC_003281.10	1026462	1031065	-	1226	protein_coding	Uncharacterized protein && - && PF06653:Tight junction protein, Claudin-like	-	461	586	407	571	828	780	11.6431858370435	15.4161766883599	10.9903900878917	15.9302681287125	17.6736364675784	19.731381922423
187412	457.910793370751	607.761351627089	228.257505976284	1021.72656978503	988.320326326444	1041.81503956551	431.309883658041	1017.28731189233	-1.23772847502831	0.00169196423463284	0.0398442123865959	M02H5.8	NC_003283.11	449981	450437	+	368	protein_coding	Uncharacterized protein && - && PF14747:Domain of unknown function (DUF4473)	-	469	600	218	941	1186	1045	39.4626638521231	52.5863424282049	19.6118175008722	87.4619694233004	84.3379268889541	88.0687520120912
191752	1639.30111315457	1972.1855860299	1488.90905274439	2274.7259975554	2289.13653998208	2179.33748946431	1700.13191730962	2247.73334233393	-0.402790846668361	0.0016966124067058	0.0398442123865959	ptr-21	NC_003279.8	550696	556709	+	3390	protein_coding	SSD domain-containing protein && sp|Q0EEE2|PTHD3_MOUSE Patched domain-containing protein 3 OS=Mus musculus OX=10090 GN=Ptchd3 PE=1 SV=1 && PF02460:Patched family	-	1679	1947	1422	2095	2747	2186	15.3360096103798	18.5240432666859	13.8870201766345	21.1378969672594	21.2053288713298	19.9987950540212
6418712	65.415827624393	80.0219112975667	45.0232695274322	105.321442368913	126.664999664097	111.65864538884	63.487002816464	114.54836247395	-0.852057222063668	0.00169679547840406	0.0398442123865959	C54D10.13	NC_003283.11	12431370	12432289	-	509	protein_coding	Uncharacterized protein && - && -	-	67	79	43	97	152	112	4.07585189379211	5.00586164725859	2.79678989324094	6.51825579637541	7.81469183443471	6.82422929457394
187521	109.351831252717	118.513463567282	81.6701168172026	191.098699555967	174.164374538134	143.561115499937	103.178470545734	169.608063198012	-0.715452067198859	0.00171229354651861	0.0401480367274902	R02D5.3	NC_003283.11	14483160	14484341	+	901	protein_coding	Uncharacterized protein && - && PF17175:Modulator of levamisole receptor-1	-	112	117	78	176	209	144	3.84905933310088	4.18823077985348	2.86601843794884	6.68136694923733	6.07026353787457	4.95668216242956
173531	127.902588340231	171.18611404163	77.4819056983717	218.243401197439	187.497532397513	244.253286788086	125.523536026744	216.664740127679	-0.785220513891947	0.0017218195854993	0.0403111373405106	bath-26	NC_003280.10	1599461	1600761	-	1126	protein_coding	MATH domain-containing protein && - && PF00917:MATH domain	-	131	169	74	201	225	245	3.6024194537017	4.8408078867598	2.1757174629025	6.10569511885309	5.22913890774654	6.748093077422
175777	1779.8963247652	2032.96172119261	1478.43852494731	2386.56216831827	2275.8033821227	2382.71573642256	1763.76552363504	2348.36042895451	-0.412761584804754	0.0017436755163543	0.0406408531196636	C05D2.8	NC_003281.10	5607509	5610346	-	1348	protein_coding	Uncharacterized protein && - && -	-	1823	2007	1412	2198	2731	2390	41.8753211303972	48.02053714794	34.6779944550309	55.7718747620031	53.0173307947406	54.9871713328088
182978	30.2670247217341	34.439809925535	20.9410555941545	85.7772571870532	54.999276169937	49.8476095485891	28.5492967471412	63.5413809685265	-1.14787978408408	0.00177208810597148	0.0411143695369995	C28C12.4	NC_003282.8	8487483	8488490	+	900	protein_coding	DUF148 domain-containing protein && - && PF02520:Domain of unknown function DUF148	-	31	34	20	79	66	50	1.0665483753258	1.21844503048463	0.735693052020486	3.00235491211972	1.9190552447807	1.72298249550503
176866	936.325055101387	955.198257640575	718.2782068795	1146.5921973358	1179.98447055501	1191.35786821128	869.93383987382	1172.64484536736	-0.4305313114232	0.00179279403601363	0.0414775328155013	kgb-1	NC_003282.8	405621	410033	-	1587	protein_coding	GLH-binding kinase 1 && sp|O44408|KGB1_CAEEL GLH-binding kinase 1 OS=Caenorhabditis elegans OX=6239 GN=kgb-1 PE=1 SV=2 && PF00069:Protein kinase domain	-	959	943	686	1056	1416	1195	18.7112609050084	19.1648003516125	14.3105510496991	22.7595902505211	23.349220025859	23.3530897783952
189232	129.855299612601	112.435850051011	67.0113779012945	173.726090505424	171.6644074395	178.454442183949	103.100842521636	174.614980042958	-0.75773001266829	0.00182067604899806	0.0419987125067405	W06A7.4	NC_003283.11	14824424	14829231	+	1215	protein_coding	Uncharacterized protein && sp|Q10000|TM144_CAEEL Transmembrane protein 144 homolog OS=Caenorhabditis elegans OX=6239 GN=R144.6 PE=3 SV=3 && PF07857:Transmembrane family, TMEM144 of transporters	-	133	111	64	160	206	179	3.38950857630421	2.94656641359028	1.74386501219671	4.50423615507881	4.43687295650756	4.56909432141333
175915	17238.5351124818	16630.3764516892	10079.9771102463	21314.0197288842	20497.2302416961	20723.6451937304	14649.6295581391	20844.9650547702	-0.50880011120694	0.00184910663850557	0.0425294526856281	mel-32	NC_003281.10	6440148	6442815	-	1638	protein_coding	Serine hydroxymethyltransferase && sp|P50432|GLYC_CAEEL Serine hydroxymethyltransferase OS=Caenorhabditis elegans OX=6239 GN=mel-32 PE=1 SV=2 && PF00464:Serine hydroxymethyltransferase	-	17656	16418	9627	19630	24597	20787	333.764234575546	323.277803983462	194.574643181352	409.905598309293	392.965383415508	393.578430044648
180414	3796.07071348717	4903.62117204456	4491.85642494614	5415.9108715066	5881.58926071842	5835.16117375784	4397.18277015929	5710.88710199429	-0.377270079522536	0.00185951855667182	0.0426634396909742	ifc-2	NC_003284.9	642156	654904	-	5015	protein_coding	Intermediate filament protein ifc-2 && sp|Q21067|IFC2_CAEEL Intermediate filament protein ifc-2 OS=Caenorhabditis elegans OX=6239 GN=ifc-2 PE=2 SV=3 && PF00038:Intermediate filament protein	-	3888	4841	4290	4988	7058	5853	24.0058281602936	31.133910933778	28.3201482936301	34.0198939169526	36.8295801259735	36.1960314718717
172127	12857.6273729199	13299.8442447728	14147.7771594108	16557.1822132326	15738.9595306303	18924.1464890264	13435.0829257012	17073.4294109631	-0.345729388700369	0.00192970258103519	0.04384251863153	pat-10	NC_003279.8	5018783	5020086	-	674	protein_coding	Paralysed Arrest at Two-fold && sp|Q09665|TNNC2_CAEEL Troponin C, isoform 2 OS=Caenorhabditis elegans OX=6239 GN=tnc-2 PE=2 SV=1 && PF13499:EF-hand domain pair	-	13169	13130	13512	15249	18887	18982	604.998468421504	628.31056577225	663.695553932546	773.853792762315	733.312579070132	873.444758359311
174164	3405.52845901318	3150.22967260041	2879.39514419625	4184.62720504941	3769.95038473932	4089.49788736625	3145.05109193661	4014.69182571833	-0.351930850171148	0.00193605109913927	0.04384251863153	mmaa-1	NC_003280.10	7099583	7101165	-	1421	protein_coding	Methylmalonic aciduria type A homolog%2C mitochondrial && sp|Q22111|MMAA1_CAEEL Methylmalonic aciduria type A homolog, mitochondrial OS=Caenorhabditis elegans OX=6239 GN=mmaa-1 PE=3 SV=2 && PF03308:Methylmalonyl Co-A mutase-associated GTPase MeaB	-	3488	3110	2750	3854	4524	4102	76.0052816013881	70.5888073917804	64.0689762051619	92.7673348967874	83.3133445786055	89.5271889782613
181123	770.344596949942	792.115628287306	827.171695969103	981.552411355647	1022.4865433411	1106.61693197868	796.54397373545	1036.88529555848	-0.380671412027079	0.00193694156647012	0.04384251863153	zig-12	NC_003284.9	8763907	8766280	+	826	protein_coding	Ig-like domain-containing protein && - && PF07679:Immunoglobulin I-set domain	-	789	782	790	904	1227	1110	29.5772866249649	30.5348815145664	31.663302662625	37.4339650672848	38.8732244994373	41.6769857871555
180274	65.415827624393	72.9313621952507	71.1995890201254	104.235654303255	117.498453635775	133.591593590219	69.848926279923	118.441900509749	-0.763210356245812	0.00195352438079897	0.0441541548086638	M04C3.2	NC_003283.11	19445873	19448905	-	2371	protein_coding	SNF2_N domain-containing protein && - && PF00176:SNF2 family N-terminal domain	-	67	72	68	96	141	134	0.874993088966758	0.979423400096807	0.949481543307755	1.38489589078551	1.55622937874743	1.75277679424636
177007	5104.38726597503	5976.31995766637	3301.35741441846	6984.87462638371	6605.74639695592	7009.5708547226	4794.02154601995	6866.73062602074	-0.518296195773051	0.0020040429425025	0.0449719851160147	C23H5.8	NC_003282.8	2111890	2113412	-	1038	protein_coding	Uncharacterized protein && - && -	-	5228	5900	3153	6433	7927	7031	155.955106457298	183.326054399677	100.562436113609	211.979393608687	199.84696433758	210.074391778541
178738	572.144402804393	589.528511078276	443.950378596076	741.59324884503	687.490952124213	774.631852385074	535.207764159582	734.572017784772	-0.455855463643218	0.0020564903223435	0.0460172713213697	dhs-14	NC_003283.11	2763981	2765200	-	884	protein_coding	DeHydrogenases%2C Short chain && sp|Q9X248|FABG_THEMA 3-oxoacyl-[acyl-carrier-protein] reductase FabG OS=Thermotoga maritima (strain ATCC 43589 / DSM 3109 / JCM 10099 / NBRC 100826 / MSB8) OX=243274 GN=fabG PE=3 SV=1 && PF13561:Enoyl-(Acyl carrier protein) reductase	-	586	582	424	683	825	777	20.526113455949	21.2344126619593	15.8789857834286	26.426879610516	24.4223659545055	27.2597660431372
173795	3862.46289674774	3597.94720163237	3793.47222088109	5206.35377483443	4658.27202712043	4405.5317319043	3751.2941064204	4756.71917795305	-0.342434443313545	0.00206952683160781	0.0462430169239319	ipla-1	NC_003280.10	4590939	4601356	-	3655	protein_coding	Intracellular phospholipase A1 && sp|G5EEM9|PLA1_CAEEL Intracellular phospholipase A1 OS=Caenorhabditis elegans OX=6239 GN=ipla-1 PE=1 SV=1 && PF02862:DDHD domain	-	3956	3552	3623	4795	5590	4419	33.5143094789283	31.344049838684	32.8163383683064	44.8723358785525	40.0230772975654	37.4964360211931
187542	219.680018141618	239.052798306655	104.705277970773	281.219109005656	315.829176794032	346.93936245818	187.812698139682	314.662549419289	-0.743626318799619	0.00210924677461047	0.0470635062681932	gpx-7	NC_003284.9	7798949	7799780	-	731	protein_coding	Glutathione peroxidase && sp|O02621|GPX1_CAEEL Glutathione peroxidase 1 OS=Caenorhabditis elegans OX=6239 GN=gpx-1 PE=3 SV=1 && PF00255:Glutathione peroxidase	-	225	236	100	259	379	348	9.5307376551553	10.4127192594727	4.52889019711653	12.118806040193	13.5677516062409	14.7643807822756
180950	3134.10159215376	3304.19588167927	2488.84445736526	3806.77295820011	3923.28170012218	3943.94286748437	2975.7139770661	3891.33250860222	-0.386958112729866	0.00213507578912415	0.0475020979913578	dhs-28	NC_003284.9	6818438	6820080	+	1409	protein_coding	SCP2 domain-containing protein && sp|Q9NKW1|MFEA_DICDI Peroxisomal multifunctional enzyme A OS=Dictyostelium discoideum OX=44689 GN=mfeA PE=2 SV=1 && PF02036:SCP-2 sterol transfer family|PF00106:short chain dehydrogenase	-	3210	3262	2377	3506	4708	3956	70.5432417481223	74.6693716965887	55.8505374800364	85.1095641015045	87.4402744605542	87.0760379985252
173697	9.76355636184971	24.3104540650836	35.5997945100627	48.8604629546506	59.1658880009929	60.8140836492787	23.2246016456653	56.2801448683074	-1.28437111892991	0.00214336924763355	0.0475020979913578	clec-125	NC_003280.10	3516003	3518898	+	2093	protein_coding	C-type lectin domain-containing protein && - && -	-	10	24	34	45	71	61	0.147942224896077	0.369838012681881	0.537797596555826	0.735395102063229	0.887718297220799	0.903886660327052
177542	316.33922612393	363.643875390208	392.644792390397	498.376722137436	450.827400120242	540.348087506706	357.542631301512	496.517403254794	-0.473403911114798	0.00214707302536483	0.0475020979913578	nlp-20	NC_003282.8	7642054	7643071	-	477	protein_coding	Neuropeptide-Like Protein && - && -	-	324	359	375	459	541	542	21.0323599273012	24.2742378437282	26.0268768403474	32.9133246874361	29.6800711099588	35.2398683986311
179333	1559.2399509874	1753.39149944415	1944.37701191725	2212.83607781284	2189.97117840295	2419.60296748851	1752.33615411627	2274.13674123477	-0.376162281726581	0.0021514766484889	0.0475324826876013	C50F4.1	NC_003283.11	9526793	9529250	+	1256	protein_coding	CHK domain-containing protein && - && PF02958:Ecdysteroid kinase	-	1597	1731	1857	2038	2628	2427	39.3710185909126	44.4505318703635	48.9476034172706	55.4998728111142	54.7547464890382	59.9285137727967
177984	1727.17312041121	1965.09503692759	1302.53365795641	2093.39939059036	2378.30203316667	2370.7523101309	1664.93393843174	2280.81791129598	-0.45411850511165	0.0021643707061281	0.0476830321577604	pyk-2	NC_003282.8	10909913	10913078	+	1727	protein_coding	Pyruvate kinase && sp|Q92122|KPYM_XENLA Pyruvate kinase PKM OS=Xenopus laevis OX=8355 GN=pkm PE=2 SV=1 && PF00224:Pyruvate kinase, barrel domain|PF02887:Pyruvate kinase, alpha/beta domain	-	1769	1940	1244	1928	2854	2378	31.717348158399	36.2308836000232	23.8471899548968	38.1849423783845	43.2461730952581	42.7044254415734
175166	1708.6223633237	2045.11694822515	1454.35631101403	2339.87328149493	2131.63861276817	2547.2128479329	1736.03187418763	2339.57491406533	-0.430144861575087	0.00219750718277584	0.048142594509807	gst-27	NC_003280.10	15164890	15165731	-	742	protein_coding	Glutathione S-Transferase && sp|Q21355|GST4_CAEEL Glutathione S-transferase 4 OS=Caenorhabditis elegans OX=6239 GN=gst-4 PE=2 SV=1 && PF14497:Glutathione S-transferase, C-terminal domain|PF02798:Glutathione S-transferase, N-terminal domain	-	1750	2019	1389	2155	2558	2555	73.0290275253514	87.7610775683217	61.97371188213	99.3392362765055	90.2158168858557	106.792405617623
177438	575.073469712948	579.399155217825	656.502092876744	806.740532784564	749.990129590051	840.430696989212	603.658239269172	799.053786454609	-0.404317101160436	0.00220632711616744	0.0482011798665773	spd-3	NC_003282.8	6762716	6765200	+	1606	protein_coding	Spindle defective protein 3 && sp|Q9TYY7|SPD3_CAEEL Spindle defective protein 3 OS=Caenorhabditis elegans OX=6239 GN=spd-3 PE=1 SV=1 && -	-	589	572	627	743	900	843	11.3561501980518	11.4873544372846	12.9250183454284	15.8241620011544	14.6650321547263	16.2792879120755
173172	525.279332267514	503.428986264439	500.491228700293	732.906944319759	657.491346940611	641.040258794856	509.733182410749	677.146183351742	-0.408924481822863	0.00223546184330701	0.0485817408702815	efsc-1	NC_003279.8	12978839	12982451	+	1533	protein_coding	Tr-type G domain-containing protein && sp|P57772|SELB_HUMAN Selenocysteine-specific elongation factor OS=Homo sapiens OX=9606 GN=EEFSEC PE=1 SV=4 && PF00009:Elongation factor Tu GTP binding domain|PF04950:40S ribosome biogenesis protein Tsr1 and BMS1 C-terminal	-	538	497	478	675	789	643	10.8667955165447	10.4564380134257	10.3227381271759	15.0604887340346	13.4685517535311	13.0083492517777
181200	480.366973003005	535.842925017883	434.526903578706	656.901779723636	634.991643052909	656.991493850404	483.578933866532	649.628305542316	-0.425384546355972	0.00223613521027306	0.0485817408702815	scav-5	NC_003284.9	9858365	9861738	+	1728	protein_coding	SCAVenger receptor (CD36 family) related && sp|Q09606|YRN3_CAEEL Uncharacterized protein R07B1.3 OS=Caenorhabditis elegans OX=6239 GN=R07B1.3 PE=1 SV=2 && PF01130:CD36 family	-	492	529	415	605	762	659	8.81622648958826	9.87373500499953	7.95084939032556	11.9753739572286	11.5397734889748	11.8275569222689
180081	1021.26799544948	1170.95353746819	1346.50987470414	1472.32861703347	1551.64624588519	1663.9132067319	1179.57713587394	1562.62935655019	-0.406110889815402	0.00225374827435919	0.0488966741792507	skr-3	NC_003283.11	16121824	16122648	+	708	protein_coding	Skp1-related protein && sp|G5ECU1|SKR1_CAEEL Skp1-related protein OS=Caenorhabditis elegans OX=6239 GN=skr-1 PE=1 SV=1 && PF03931:Skp1 family, tetramerisation domain|PF01466:Skp1 family, dimerisation domain	-	1046	1156	1286	1356	1862	1669	45.7467031406829	52.6616072497594	60.1335549723524	65.5094388677484	68.8228209896314	73.1099436863871
191027	9.76355636184971	12.1552270325418	5.23526389853863	26.0589135758136	39.1661512119249	21.9329482013792	9.05134909764337	29.0526709963726	-1.68508172847318	0.00227712488474808	0.0491996982674359	Y119C1B.3	NC_003279.8	4549681	4552785	+	1637	protein_coding	Uncharacterized protein && sp|Q6ZUK4|TMM26_HUMAN Transmembrane protein 26 OS=Homo sapiens OX=9606 GN=TMEM26 PE=1 SV=1 && PF09772:Transmembrane protein 26	-	10	12	5	24	47	22	0.189152765245871	0.23642973749028	0.10111847080306	0.501464287882171	0.751337783956457	0.416799675149658
173848	9986.16544689988	10531.4912881114	6883.32497379859	12012.0733703844	12727.3324991432	12512.7469488868	9133.66056960329	12417.3842728048	-0.443073342081927	0.00231810385979874	0.0497828648379546	aagr-2	NC_003280.10	4914494	4925248	-	2986	protein_coding	P-type domain-containing protein && sp|O43451|MGA_HUMAN Maltase-glucoamylase, intestinal OS=Homo sapiens OX=9606 GN=MGAM PE=1 SV=5 && PF01055:Glycosyl hydrolases family 31|PF16863:N-terminal barrel of NtMGAM and CtMGAM, maltase-glucoamylase|PF00088:Trefoil (P-type) domain	-	10228	10397	6574	11063	15273	12551	106.062605109317	112.30207324134	72.8868304016143	126.724491311786	133.850685411628	130.359263033994
187965	249.947042863352	275.51847940428	161.24612807499	368.082154258368	339.995525414156	331.985079593603	228.903883447541	346.687586422042	-0.597474801653821	0.00240255261019339	0.0509965361887598	nhr-130	NC_003283.11	480814	483339	-	1402	protein_coding	Nuclear hormone receptor family member nhr-130 && sp|O16963|NH130_CAEEL Nuclear hormone receptor family member nhr-130 OS=Caenorhabditis elegans OX=6239 GN=nhr-130 PE=3 SV=2 && PF00105:Zinc finger, C4 type (two domains)|PF00104:Ligand-binding domain of nuclear hormone receptor	-	256	272	154	339	408	333	5.65396773445916	6.25734965726771	3.63648562803279	8.27044984278993	7.61549610819471	7.36630319404931
190808	614.127695160346	782.999208012899	685.81957070856	991.324503946577	998.320194720978	823.482509742692	694.315491293935	937.709069470082	-0.433924366512522	0.00243811217711852	0.0516035521230439	pde-6	NC_003279.8	872755	882713	-	3060	protein_coding	putative 3'%2C5'-cyclic phosphodiesterase pde-6 && sp|Q9N2V9|PDE6_CAEEL Probable 3',5'-cyclic phosphodiesterase pde-6 OS=Caenorhabditis elegans OX=6239 GN=pde-6 PE=3 SV=1 && PF00233:3'5'-cyclic nucleotide phosphodiesterase	-	629	773	655	913	1198	826	6.36488546565396	8.14756062772162	7.08645513343262	10.2053240311441	10.2452236330093	8.37166788992443
184473	43.9360036283237	58.7502639906186	12.5646333564927	96.6351378436423	83.3322366211167	80.7531274687143	38.4169669918117	86.9068339778244	-1.17378455957096	0.00244370240967423	0.0516035521230439	cyp-13A12	NC_003281.10	13024547	13028017	+	1726	protein_coding	CYtochrome P450 family && sp|Q09653|C13AA_CAEEL Putative cytochrome P450 CYP13A10 OS=Caenorhabditis elegans OX=6239 GN=cyp-13A10 PE=3 SV=3 && PF00067:Cytochrome P450	-	45	58	12	89	100	81	0.807296549932622	1.08381893857436	0.23017047977466	1.76370791073815	1.51616078540559	1.45545103038605
176395	3245.40613467884	2966.88833152624	3133.82896966522	3770.94195203337	3939.9481474464	3922.00991928299	3115.37447862343	3877.63333958758	-0.315825441517781	0.0024679896339523	0.0520334481158277	ZK632.10	NC_003281.10	9826434	9827178	-	484	protein_coding	UPF0057 membrane protein ZK632.10 && sp|P34655|YOT0_CAEEL UPF0057 membrane protein ZK632.10 OS=Caenorhabditis elegans OX=6239 GN=ZK632.10 PE=3 SV=2 && -	-	3324	2929	2993	3473	4728	3934	212.655699788367	195.183698642473	204.724832048304	245.435211549655	255.633730202568	252.082306759715
179022	11699.6695884045	14519.4186903712	9402.53396177538	15859.0204870139	17108.1081783153	15235.4233824308	11873.8740801837	16067.5173492533	-0.436362218415106	0.00247353532311403	0.052080369232707	gfi-1	NC_003283.11	6392537	6399931	-	6633	protein_coding	GEI-4 (Four) Interacting protein && - && PF01684:ET module	-	11983	14334	8980	14606	20530	15282	55.9392882283409	69.699062442999	44.8203772533512	75.3179943431644	80.9962669613662	71.4535101663713
172004	951.946745280346	1022.05200631955	743.407473592485	1205.22475288138	1130.81845094855	1343.89155342996	905.802075064129	1226.64491908663	-0.436875991111618	0.0025504828703467	0.0532714704450843	inx-15	NC_003279.8	4159014	4161113	-	1235	protein_coding	Innexin && sp|Q03412|UNC7_CAEEL Innexin unc-7 OS=Caenorhabditis elegans OX=6239 GN=unc-7 PE=1 SV=1 && PF00876:Innexin	-	975	1009	710	1110	1357	1348	24.4455060558545	26.3507961939293	19.0327068923518	30.7420955999344	28.7540445399419	33.8513743084486
187779	14884.5416736399	17479.2164727951	14672.3506020444	19466.0084411328	19557.2426126099	20070.6415086439	15678.7029161598	19697.9641874622	-0.329238852388635	0.00260048607263956	0.054099767288361	vha-2	NC_003281.10	9782164	9783224	+	964	protein_coding	V-type proton ATPase 16 kDa proteolipid subunit 3 && sp|C0HLB3|VATL2_CAEEL V-type proton ATPase 16 kDa proteolipid subunit 2 OS=Caenorhabditis elegans OX=6239 GN=vha-2 PE=2 SV=1 && PF00137:ATP synthase subunit C	-	15245	17256	14013	17928	23469	20132	489.679326183163	577.341307708033	481.241704572965	636.110050134384	637.094127778549	647.684133600757
183970	205.034683598844	190.431890176488	148.681494718497	252.988619298524	261.663222990307	289.116135381817	181.382689497943	267.922659223549	-0.561744313476768	0.00262736738316642	0.0545866023474814	DC2.5	NC_003283.11	210145	212787	-	1259	protein_coding	Non-coding transcript of protein-coding gene DC2.5b && sp|A0A078IS66|TC32A_BRANA Short-chain dehydrogenase TIC 32 A, chloroplastic OS=Brassica napus OX=3708 GN=TIC32A PE=2 SV=1 && PF00106:short chain dehydrogenase	-	210	188	142	233	314	290	5.1648170062409	4.81616827449422	3.73397823861073	6.33005725934291	6.52664466959137	7.14373997342037
177382	204.058327962659	205.625923967165	214.645819840084	307.278022581469	274.163058483474	303.073466055422	208.110023923303	294.838182373455	-0.501473572179675	0.00265490294127856	0.0550129557951063	C49A9.5	NC_003282.8	6213822	6216378	+	1601	protein_coding	Uncharacterized protein && - && PF03312:Protein of unknown function (DUF272)	-	209	203	205	283	329	304	4.04218632303969	4.08953791875559	4.2390808275384	6.04606137079588	5.37762627505125	5.88891955990226
171753	77.1320952586127	81.0348468836118	86.9053807157412	140.066660469998	111.665197072296	150.539780836739	81.6907742859886	134.090546126345	-0.712528027835679	0.00268443453656974	0.0554783137557747	nlp-12	NC_003279.8	1843384	1843959	+	440	protein_coding	Neuropeptide-Like Protein && - && -	-	79	80	83	129	134	151	5.55950069542993	5.86417394350891	6.24503079385572	10.0280036046346	7.96963025208513	10.6433327790515
179041	8640.74738023699	8059.92845816124	8171.19989283909	10643.9804076542	10247.3651372987	9806.02175039844	8290.62524374578	10232.4557651171	-0.303562449232616	0.0026934797553756	0.0555920045300285	mdh-1	NC_003283.11	6515283	6516526	-	1149	protein_coding	Malate dehydrogenase && sp|Q5ZME2|MDHC_CHICK Malate dehydrogenase, cytoplasmic OS=Gallus gallus OX=9031 GN=MDH1 PE=2 SV=1 && PF02866:lactate/malate dehydrogenase, alpha/beta C-terminal domain|PF00056:lactate/malate dehydrogenase, NAD binding domain	-	8850	7957	7804	9803	12297	9836	238.497931145456	223.356637403614	224.856993915191	291.820919491453	280.069099751581	265.492258367427
259462	143.524278519191	114.461721223102	68.0584306810022	193.270275687285	209.163913919003	153.530637409654	108.681476807765	185.321609005314	-0.768745452638711	0.00273311861721497	0.0562620716924332	E04D5.5	NC_003280.10	10411289	10412670	+	880	protein_coding	Uncharacterized protein && - && -	-	147	113	65	178	251	154	5.17244684954557	4.14157284760317	2.44534338313627	6.91854512257738	7.46409400475138	5.42739486084084
179951	890.436340200693	1055.47888065904	738.172209693947	1156.36428992673	1132.48509568098	1386.76049764175	894.695810184561	1225.20329441649	-0.453186124347131	0.00276471584193238	0.0568379196547199	clec-57	NC_003283.11	14469231	14472448	+	1284	protein_coding	C-type LECtin && sp|Q7Z407|CSMD3_HUMAN CUB and sushi domain-containing protein 3 OS=Homo sapiens OX=9606 GN=CSMD3 PE=2 SV=3 && PF00431:CUB domain|PF00059:Lectin C-type domain	-	912	1042	705	1065	1359	1391	21.9933400278217	26.1741284036212	18.1774626755062	28.3701761038167	27.6974944526016	33.598158662348
186062	20.5034683598844	21.2716473069481	23.03516115357	51.0320390859684	43.3327630429807	48.8506573576173	21.6034256068008	47.7384864955221	-1.14231209205155	0.00277597042584444	0.0569945969892616	F49F1.5	NC_003282.8	4119460	4120415	-	672	protein_coding	ShKT domain-containing protein && - && -	-	21	21	22	47	52	49	0.967634614710907	1.00790489654059	1.08383351413732	2.39224707622559	2.02497712517444	2.26141452535035
188512	2875.36734856474	3042.85850047962	1184.21669384944	5658.04161014854	5382.42916335793	5499.18828540035	2367.48084763127	5513.21968630227	-1.21949646900863	0.00281011457478685	0.0574699572621989	T15B7.1	NC_003283.11	6842737	6846671	+	1479	protein_coding	Uncharacterized protein && sp|Q7ZT75|FCN1A_XENLA Ficolin-1-A OS=Xenopus laevis OX=8355 GN=fcn1-a PE=1 SV=2 && PF00147:Fibrinogen beta and gamma chains, C-terminal globular domain|PF00059:Lectin C-type domain	-	2945	3004	1131	5211	6459	5516	61.6564476608221	65.5090479341814	25.3164962018814	120.512014638271	114.283402415992	115.666995276338
175938	554.570001353063	557.114572324831	619.855245586974	790.45371179968	840.822267507068	677.927489860811	577.179939754956	769.73448972252	-0.416157946295775	0.00281495936899091	0.0574940789869679	ctsa-4.2	NC_003281.10	6612528	6615149	+	1647	protein_coding	Carboxypeptidase && sp|Q09991|CTS41_CAEEL Serine carboxypeptidase ctsa-4.1 OS=Caenorhabditis elegans OX=6239 GN=ctsa-4.1 PE=3 SV=1 && PF00450:Serine carboxypeptidase	-	568	550	592	728	1009	680	10.6786440540288	10.7705684147629	11.8997346119161	15.1187270943014	16.0318491636341	12.8046786551193
176578	814.280600578265	797.180306217532	883.712546073321	1180.25162737123	997.486872354767	1068.73274872175	831.724484289706	1082.15708281591	-0.379065233649856	0.00285635319603805	0.0582636622016292	nars-2	NC_003281.10	11488355	11500747	-	1365	protein_coding	AA_TRNA_LIGASE_II domain-containing protein && sp|Q8BGV0|SYNM_MOUSE Probable asparagine--tRNA ligase, mitochondrial OS=Mus musculus OX=10090 GN=Nars2 PE=1 SV=1 && PF00152:tRNA synthetases class II (D, K and N)	-	834	787	844	1087	1197	1072	18.9188517197104	18.5956607432076	20.4700528320425	27.2379451061967	22.9481431368881	24.3565349694249
184678	186.483926511329	284.634899678687	218.834030958915	355.052697470461	311.662564962977	345.942410267208	229.98428571631	337.552557566882	-0.55298838983411	0.00287104294573422	0.0584872462945284	F19C7.2	NC_003282.8	4599954	4602778	+	1679	protein_coding	Uncharacterized protein && sp|P90893|YM9I_CAEEL Putative serine protease F56F10.1 OS=Caenorhabditis elegans OX=6239 GN=F56F10.1 PE=1 SV=2 && PF05577:Serine carboxypeptidase S28	-	191	281	209	327	374	347	3.52244357660099	5.39790400815547	4.12102034202065	6.66153791540198	5.82917316758878	6.40961802675664
179046	37.1015141750289	57.7373284045734	10.4705277970773	89.0346213840299	71.6657234941604	84.7409362326014	35.1031234588932	81.8137603702639	-1.21650574725839	0.00287891927519684	0.0585695698374823	lipl-4	NC_003283.11	6550171	6552186	+	1652	protein_coding	Lipase lipl-4 && sp|Q94252|LIPL4_CAEEL Lipase lipl-4 OS=Caenorhabditis elegans OX=6239 GN=lipl-4 PE=1 SV=1 && PF04083:Partial alpha/beta-hydrolase lipase region	-	38	57	10	82	86	85	0.71225405053781	1.11284414727	0.20040064976345	1.69777938911358	1.36230534105608	1.5957404468055
174206	34.172447266474	28.3621964092641	23.03516115357	60.8041316768985	49.99934197267	66.7957967951094	28.523268276436	59.1997568148926	-1.04819868619149	0.00289117066951998	0.0586686974412555	F43E2.6	NC_003280.10	7366455	7368861	-	972	protein_coding	Uncharacterized protein && sp|Q2GE60|LON_NEOSM Lon protease OS=Neorickettsia sennetsu (strain ATCC VR-367 / Miyayama) OX=222891 GN=lon PE=3 SV=1 && PF05362:Lon protease (S16) C-terminal proteolytic domain	-	35	28	22	56	60	67	1.11496992641586	0.929097517798737	0.749316997428273	1.97060331784698	1.61536636766052	2.13777457775624
177198	126.926232704046	152.953273492817	103.658225191065	211.728672803486	180.830953467823	200.387390385328	127.845910462643	197.649005552212	-0.626209625027265	0.00290452038223023	0.05877075228047	trpl-2	NC_003282.8	4326654	4332083	+	2697	protein_coding	TRP-channel-Like && - && -	-	130	151	99	195	217	201	1.49253244241653	1.80578289213354	1.21524380673017	2.47303983834364	2.10554650681268	2.31136472700674
176982	1156.98142887919	1164.87592395192	1073.22909920042	1428.89709440711	1384.14845027675	1496.42523864864	1131.69548401051	1436.49026111084	-0.343754220844395	0.00290743999551477	0.05877075228047	Y41D4A.6	NC_003282.8	1740447	1745503	-	2014	protein_coding	Amidase domain-containing protein && sp|Q17H91|GATA_AEDAE Glutamyl-tRNA(Gln) amidotransferase subunit A, mitochondrial OS=Aedes aegypti OX=7159 GN=gatA PE=3 SV=1 && PF01425:Amidase	-	1185	1150	1025	1316	1661	1501	18.2188205510614	18.4165343558559	16.848978165067	22.3498118104572	21.5822250716399	23.1139727227184
189054	471.579772277341	402.135427659924	198.940028144468	505.977238597048	595.825491840985	615.119501829589	357.551742693911	572.307410755874	-0.678081930726828	0.00302793364176467	0.0602506955893654	slc-17.4	NC_003282.8	17288200	17291733	-	1948	protein_coding	MFS domain-containing protein && sp|P34272|SL173_CAEEL Uncharacterized transporter slc-17.3 OS=Caenorhabditis elegans OX=6239 GN=slc-17.3 PE=3 SV=2 && PF07690:Major Facilitator Superfamily	-	483	397	190	466	715	617	7.67749517709023	6.57311283657685	3.22904291312893	8.18228140607056	9.60512763686438	9.82312299542035
175080	1436.21914082809	1545.7397043049	1516.13242501679	1872.98441326161	1887.47515946829	1866.29450149918	1499.36375671659	1875.58469140969	-0.323096418781482	0.00308216584814956	0.0611211801442149	jmjd-2	NC_003280.10	14234979	14243603	-	3097	protein_coding	Lysine-specific demethylase 4 && sp|Q9U297|KDM4_CAEEL Lysine-specific demethylase 4 OS=Caenorhabditis elegans OX=6239 GN=jmjd-2 PE=3 SV=2 && PF02373:JmjC domain, hydroxylase|PF02375:jmjN domain	-	1471	1526	1448	1725	2265	1872	14.7072962814568	15.8921575420957	15.4787727703115	19.0513318363049	19.1387271968252	18.7464056081813
3896782	314.38651485156	346.423970427441	309.927622793487	459.288351773715	467.493847444465	398.780876388713	323.579369357496	441.854358535631	-0.449834667447421	0.00310450530974701	0.0614864523847117	clec-173	NC_003282.8	3266404	3267681	-	570	protein_coding	C-type lectin domain-containing protein && - && PF00059:Lectin C-type domain	-	322	342	296	423	561	400	17.4921176666337	19.3517740135794	17.1919850051103	25.3830005561621	25.7557414431094	21.7639894169056
189009	543.830089355029	534.829989431838	545.514498227725	710.105394940922	686.657629758002	712.820816544824	541.391525671531	703.194613747916	-0.376974900681573	0.0031144219073222	0.0616050719271828	T28A11.2	NC_003283.11	3280379	3281167	+	663	protein_coding	DUF19 domain-containing protein && sp|Q22957|U376C_CAEEL UPF0376 protein F10G2.1 OS=Caenorhabditis elegans OX=6239 GN=F10G2.1 PE=1 SV=2 && PF01579:Domain of unknown function (DUF19)	-	557	528	521	654	824	715	26.0137547098148	25.6856125670436	26.0155710476927	33.7397350225035	32.5236841155758	33.4461307950976
175895	6311.16283229965	7178.67449830196	5579.74426306247	8399.65647593726	7898.22938694944	8004.52914131243	6356.52719788803	8100.80500139971	-0.349754106525496	0.00315833947302574	0.062238332881761	let-767	NC_003281.10	6338509	6339955	-	1103	protein_coding	Very-long-chain 3-oxooacyl-coA reductase let-767 && sp|Q09517|LE767_CAEEL Very-long-chain 3-oxooacyl-coA reductase let-767 OS=Caenorhabditis elegans OX=6239 GN=let-767 PE=1 SV=2 && PF00106:short chain dehydrogenase	-	6464	7087	5329	7736	9478	8029	181.462633530119	207.231825981017	159.94820701702	239.893453299314	224.867785502738	225.756007448212
172408	41988.1741341347	43834.7874861038	27172.0666861952	48721.4820822462	51736.8191062203	54562.1964596946	37665.0094354779	51673.4992160537	-0.456192591624121	0.00323579941663732	0.0636049494353046	ahcy-1	NC_003279.8	6836469	6838140	+	1536	protein_coding	Adenosylhomocysteinase && sp|P27604|SAHH_CAEEL Adenosylhomocysteinase OS=Caenorhabditis elegans OX=6239 GN=ahcy-1 PE=3 SV=1 && PF00670:S-adenosyl-L-homocysteine hydrolase, NAD binding domain|PF05221:S-adenosyl-L-homocysteine hydrolase	-	43005	43275	25951	44872	62085	54729	866.940137617553	908.68925828738	559.335070106942	999.221244189844	1057.74631456152	1105.04424605267
178215	4422.89103191792	4681.78827870067	4355.73956358414	5451.74187767335	5494.92768279644	5579.94141286906	4486.80629140091	5508.87032444628	-0.296066765485277	0.00336098567595138	0.0659231337759113	pgp-1	NC_003282.8	12591704	12599169	-	4092	protein_coding	Multidrug resistance protein pgp-1 && sp|P34712|PGP1_CAEEL Multidrug resistance protein pgp-1 OS=Caenorhabditis elegans OX=6239 GN=pgp-1 PE=1 SV=2 && PF00005:ABC transporter|PF00664:ABC transporter transmembrane region	-	4530	4622	4160	5021	6594	5597	34.2786690489963	36.4303924286266	33.6563390367143	41.9693307484125	42.1695890565314	42.420233258101
187266	91.7774298013872	103.319429776605	113.081700208434	163.953997914494	135.83154569242	185.433107520751	102.726186595476	161.739550375889	-0.653328403541651	0.00343055507562121	0.0670133087374773	dod-17	NC_003282.8	12976303	12978343	+	1140	protein_coding	CUB_2 domain-containing protein && - && PF02408:CUB-like domain	-	94	102	108	151	163	186	2.55319729916702	2.88579086167412	3.13637564282418	4.5305355602606	3.74169862319682	5.06012753943055
189952	256.781532316647	316.035902846086	453.373853613445	481.004113086893	476.660393472788	555.302370371282	342.063762925393	504.322292310321	-0.560950628738548	0.00344258304430326	0.0671646239215682	Y46D2A.2	NC_003280.10	3321130	3323279	-	1274	protein_coding	Uncharacterized protein && - && PF03409:Transmembrane glycoprotein	-	263	312	433	443	572	557	6.39216084568837	7.89868327084874	11.2519459329821	11.8935566586067	11.749317825188	13.5593583201989
173228	1329.79637648393	1433.30385425388	1420.85062206338	1738.3466931199	1669.97802188718	1857.32193178043	1394.65028426707	1755.21554892917	-0.331618872308275	0.0035948448986535	0.0698745193064173	ubc-14	NC_003279.8	13581698	13585295	+	607	protein_coding	UBC core domain-containing protein && sp|P60604|UB2G2_HUMAN Ubiquitin-conjugating enzyme E2 G2 OS=Homo sapiens OX=9606 GN=UBE2G2 PE=1 SV=1 && PF00179:Ubiquitin-conjugating enzyme	-	1362	1415	1357	1601	2004	1863	69.4783971129492	75.1860522493544	74.0116906451911	90.2152773105605	86.3962867427105	95.1869769427769
173301	154.264190517225	128.642819427734	110.987594649019	225.843917657052	214.16384811627	166.491015892288	131.298201531326	202.166260555203	-0.621429685507838	0.00364238526429058	0.0705363645131629	unc-95	NC_003279.8	14381360	14384737	-	1148	protein_coding	LIM domain-containing protein unc-95 && sp|Q9NEZ5|UNC95_CAEEL LIM domain-containing protein unc-95 OS=Caenorhabditis elegans OX=6239 GN=unc-95 PE=1 SV=2 && PF00412:LIM domain	-	158	127	106	208	257	167	4.2616381637442	3.56805357102873	3.0568430820015	6.1972482638911	5.85837659853468	4.51157263195829
176753	679.543522784739	694.873812026972	684.772517928853	886.003061577664	814.989274154522	968.0405774336	686.396617580188	889.677637721928	-0.373632741070959	0.00365693126958484	0.0706675217447708	dph-7	NC_003281.10	13315125	13318597	+	1026	protein_coding	WD_REPEATS_REGION domain-containing protein && sp|Q9CYU6|DPH7_MOUSE Diphthine methyltransferase OS=Mus musculus OX=10090 GN=Dph7 PE=2 SV=1 && -	-	696	686	654	816	978	971	21.0050274257713	21.5648423868023	21.1027743869034	27.2032157260681	24.9446574879788	29.3511579497435
175192	3167.29768378404	3764.06863774377	3366.27468676034	4285.60549515569	4200.77804807049	4392.57135342167	3432.54700276272	4292.98496554928	-0.3226931404892	0.00365816828106298	0.0706675217447708	ads-1	NC_003281.10	295654	298556	-	1879	protein_coding	Alkyldihydroxyacetonephosphate synthase && sp|O45218|ADAS_CAEEL Alkyldihydroxyacetonephosphate synthase OS=Caenorhabditis elegans OX=6239 GN=ads-1 PE=2 SV=1 && PF02913:FAD linked oxidases, C-terminal domain|PF01565:FAD binding domain	-	3244	3716	3215	3947	5041	4406	53.4583363937785	63.7849851290235	56.6452327307418	71.8485145904628	70.2062810654084	72.7228822530669
13217012	634.631163520231	810.348468836118	621.949351146389	844.743115082626	983.320392129177	935.141155131531	688.976327834246	921.068220781111	-0.419483741862785	0.00367677505165569	0.0709395983521171	F21A3.11	NC_003283.11	15530783	15533212	-	1571	protein_coding	Purple acid phosphatase && sp|Q8BX37|ACP7_MOUSE Acid phosphatase type 7 OS=Mus musculus OX=10090 GN=Acp7 PE=2 SV=2 && PF14008:Iron/zinc purple acid phosphatase-like protein C|PF00149:Calcineurin-like phosphoesterase|PF16656:Purple acid Phosphatase, N-terminal domain	-	650	800	594	778	1180	938	12.8114576613538	16.4241663599231	12.5175526928756	16.9387305470693	19.6558519950341	18.5174006709783
174356	448.147237008901	482.15733895749	297.362989436994	551.580337354722	572.492465587072	629.076832503194	409.222521801129	584.383211814996	-0.513433652516659	0.00369498014288851	0.0710725746230575	lact-4	NC_003280.10	8477949	8480478	-	1374	protein_coding	Beta-lactamase domain-containing protein && sp|Q09621|LACT2_CAEEL Beta-lactamase domain-containing protein 2 OS=Caenorhabditis elegans OX=6239 GN=lact-2 PE=4 SV=1 && PF00144:Beta-lactamase	-	459	476	284	508	687	631	10.3439717764729	11.1735133799901	6.842909173815	12.6460363884541	13.0844675780502	14.242820366773
3896794	101.540986163237	150.927402320727	294.221831097871	315.96432710674	320.829110991299	305.067370437365	182.230073193945	313.953602845135	-0.786694219707318	0.00369499028925344	0.0710725746230575	C18H7.11	NC_003282.8	596902	598771	+	1257	protein_coding	Uncharacterized protein && - && PF03409:Transmembrane glycoprotein	-	104	149	281	291	385	306	2.56188384865386	3.82314283747459	7.40082628703186	7.91835847340115	8.015147203738	7.5498707917595
185981	148.406056700116	173.21198521372	116.222858547558	211.728672803486	200.830690256891	253.225856506833	145.946966820464	221.928406522403	-0.603028865607348	0.00372755816181002	0.0712732177811851	F48E3.2	NC_003284.9	7490394	7493120	-	1549	protein_coding	MFS domain-containing protein && sp|Q9WV38|GTR5_MOUSE Solute carrier family 2, facilitated glucose transporter member 5 OS=Mus musculus OX=10090 GN=Slc2a5 PE=1 SV=2 && PF00083:Sugar (and other) transporter	-	152	171	111	195	241	254	3.03846014587079	3.56052652928995	2.37236074554056	4.30586729761962	4.07147409465475	5.08552354386636
182326	29.2906690855491	28.3621964092641	20.9410555941545	57.5467674799218	49.99934197267	54.832370503448	26.1979736963226	54.1261599853466	-1.0429438812698	0.00373041640943217	0.0712732177811851	C06E4.3	NC_003282.8	7260875	7262138	+	995	protein_coding	Uncharacterized protein && sp|Q9X248|FABG_THEMA 3-oxoacyl-[acyl-carrier-protein] reductase FabG OS=Thermotoga maritima (strain ATCC 43589 / DSM 3109 / JCM 10099 / NBRC 100826 / MSB8) OX=243274 GN=fabG PE=3 SV=1 && PF13561:Enoyl-(Acyl carrier protein) reductase	-	30	28	20	53	60	55	0.933597216203488	0.907620891759168	0.665451001827575	1.82192391461244	1.57802624056887	1.71432429201003
13198248	2.92906690855491	1.01293558604515	0	10.857880656589	12.4998354931675	10.9664741006896	1.31400083153335	11.4413967501487	-3.09955004696322	0.00375561351479428	0.0715802595298458	21ur-8714	NC_003282.8	11622285	11622305	-	21	piRNA	piwi-interacting RNA 21ur-8714 && - && -	-	3	1	0	10	15	11	4.42347252439272	1.53585508044281	0	16.2876396679189	18.6920965400717	16.2452635290474
3565451	122.044454523121	193.470696934623	135.069808582297	213.900248934804	233.330262539127	238.271573642256	150.194986680014	228.500695038729	-0.606329542401871	0.00382248385880805	0.0725901716819166	C39D10.11	NC_003284.9	7903276	7905774	+	2176	protein_coding	Uncharacterized protein && - && -	-	125	191	129	197	280	239	1.77874010057152	2.83102698881255	1.96263702526605	3.0965976703208	3.36732621493939	3.40637440058025
179257	1161.86320706011	1242.8719640774	812.512957053195	1398.49502856867	1504.14687101116	1470.50448168338	1072.41604273024	1457.71546042107	-0.442720923084199	0.0038792408400466	0.0734900625808827	sup-37	NC_003283.11	8786545	8792776	+	4687	protein_coding	SUPpressor && - && -	-	1190	1227	776	1288	1805	1475	7.86164414939008	8.44343457601235	5.4812036220515	9.39936159031088	10.0778596024667	9.76001392269223
178243	340.748117028555	405.174234418059	638.702195621713	630.842866147822	718.323879674026	692.881772725388	461.541515689442	680.682839515745	-0.561783815969108	0.00390310619606046	0.0737640045679571	K08D8.5	NC_003282.8	12910647	12912129	-	1068	protein_coding	CUB_2 domain-containing protein && - && PF02408:CUB-like domain	-	349	400	610	581	862	695	10.118486308138	12.0797590596626	18.90896467974	18.6072557666928	21.121369011759	20.1821264220673
185508	111.304542525087	164.095564939314	159.152022515574	213.900248934804	204.163979721736	238.271573642256	144.850709993325	218.778600766265	-0.59545315960871	0.00391235144468031	0.0738497530219679	F40A3.6	NC_003283.11	7892118	7893862	-	915	protein_coding	Uncharacterized protein && - && -	-	114	162	152	197	245	239	3.85784816881463	5.71035954499065	5.49960707739904	7.36414921379022	7.0069826374258	8.10084229034167
178523	701.023346780809	575.347412873644	695.24304572593	920.748279678749	822.489175450422	844.418505753099	657.204601793461	862.551986960757	-0.391663836709442	0.00394745013220493	0.0742442479301757	C30H6.9	NC_003282.8	17379247	17380170	-	760	protein_coding	Uncharacterized protein && - && -	-	718	568	664	848	987	847	29.2531222468392	24.1048413151603	28.9243531504896	38.1645114745132	33.9851828935147	34.5639356927232
179803	155.24054615341	136.746304116095	202.081186483591	236.701798313641	245.830098032294	246.24719117003	164.689345584365	242.926362505322	-0.562087021929705	0.00405557474564572	0.0758232961384967	col-159	NC_003283.11	13198231	13202177	-	1058	protein_coding	Col_cuticle_N domain-containing protein && sp|P20630|COL12_CAEEL Cuticle collagen 12 OS=Caenorhabditis elegans OX=6239 GN=col-12 PE=3 SV=1 && PF01484:Nematode cuticle collagen N-terminal domain|PF01391:Collagen triple helix repeat (20 copies)	-	159	135	193	218	295	247	4.6534262000464	4.1154528856856	6.03921942986571	7.04771402643977	7.29663125808094	7.24043494802963
175161	1314.17468630497	1296.55755013779	1263.79270510723	1668.85625691773	1574.14594977289	1591.13569679096	1291.50831384999	1611.37930116053	-0.318946414108647	0.00407274967332147	0.0760537516377626	Y53F4B.39	NC_003280.10	15110144	15116319	+	1453	protein_coding	Beta-lactamase-like protein 2 homolog && sp|Q95Q18|LACB2_CAEEL Beta-lactamase-like protein 2 homolog OS=Caenorhabditis elegans OX=6239 GN=Y53F4B.39 PE=3 SV=1 && PF00753:Metallo-beta-lactamase superfamily|PF17778:Beta-lactamase associated winged helix domain	-	1346	1280	1207	1537	1889	1596	28.6840730384227	28.4127904764644	27.5011480526447	36.1814277743578	34.0214167308147	34.0659608608867
185725	245.065264682428	231.962249204339	98.4229612925262	311.621174844105	314.16253206161	323.012509874857	191.816825059764	316.265405593524	-0.719974782641019	0.00413588246892816	0.0770492308878944	F44A6.5	NC_003284.9	10217309	10218929	-	1055	protein_coding	Uncharacterized protein && - && -	-	251	229	94	287	377	324	7.36686372071848	7.00087875056822	2.94974560193996	9.30479661408032	9.35136355815153	9.52458190880125
179804	8995.16447617213	7436.97307274348	8691.58512435383	9599.45228849035	10488.1953011338	12076.0818892412	8374.57422442315	10721.2431596218	-0.356400303275267	0.00415912731322859	0.0773903571000044	col-160	NC_003283.11	13200984	13202177	-	1089	protein_coding	Col_cuticle_N domain-containing protein && sp|P20630|COL12_CAEEL Cuticle collagen 12 OS=Caenorhabditis elegans OX=6239 GN=col-12 PE=3 SV=1 && PF01484:Nematode cuticle collagen N-terminal domain|PF01391:Collagen triple helix repeat (20 copies)	-	9213	7342	8301	8841	12586	12113	261.959748916998	217.448308551729	252.354877058763	277.684065049173	302.444644513021	344.966726744668
176473	4180.75483414404	4642.28379084491	3284.60456994314	5169.43698060203	5277.43054521532	5282.84965995947	4035.88106497736	5243.23906192561	-0.377519217137428	0.00423034034279968	0.0782513191240044	hpd-1	NC_003281.10	10535526	10537680	+	1381	protein_coding	4-hydroxyphenylpyruvate dioxygenase && sp|Q22633|HPPD_CAEEL 4-hydroxyphenylpyruvate dioxygenase OS=Caenorhabditis elegans OX=6239 GN=hpd-1 PE=3 SV=1 && PF00903:Glyoxalase/Bleomycin resistance protein/Dioxygenase superfamily|PF13669:Glyoxalase/Bleomycin resistance protein/Dioxygenase superfamily	-	4282	4583	3137	4761	6333	5299	96.0095332702007	107.034975023213	75.2021069431368	117.918501204794	120.00569612135	119.001822147908
4927049	14.6453345427746	13.1681626185869	10.4705277970773	54.2894032829451	27.4996380849685	22.929900392351	12.7613416528129	34.9063139200882	-1.44234348536266	0.00434839373774376	0.0799758713282209	F07C6.6	NC_003282.8	12792794	12793280	+	437	protein_coding	Uncharacterized protein && - && -	-	15	13	10	50	33	23	1.06284808938498	0.959470107461985	0.757578657686999	3.91350609869905	1.97614384473985	1.63229920626792
177940	888.483628928323	856.943505794195	884.759598853028	1273.62940101789	1175.81785872396	977.013147152346	876.728911191849	1142.15346896473	-0.381372124449981	0.00434906402160987	0.0799758713282209	egl-21	NC_003282.8	10478442	10481844	-	1696	protein_coding	Carboxypeptidase E && sp|O17754|CBPE_CAEEL Carboxypeptidase E OS=Caenorhabditis elegans OX=6239 GN=egl-21 PE=1 SV=1 && PF13620:Carboxypeptidase regulatory-like domain|PF00246:Zinc carboxypeptidase	-	910	846	845	1173	1411	980	16.6141037620175	16.0884441976102	16.4945331975701	23.6564521190947	21.7714431045152	17.9206434084367
24104802	851.382114753294	988.625131980064	878.477282174782	1289.91622200278	1077.48581951104	1146.49501961755	906.161509636047	1171.29902037712	-0.36956334240439	0.00442403163052323	0.0809747493073366	R106.8	NC_003284.9	17480654	17481960	+	968	ncRNA	Unclassified non-coding RNA R106.8 && - && -	-	872	976	839	1188	1293	1150	27.8934672405921	32.5195100503676	28.6943090692494	41.9776895077728	34.9549929306176	36.8447703067707
189444	12.6926232704046	12.1552270325418	14.6587389159082	33.659430035426	33.3328946484467	31.902470111097	13.1688630729515	32.9649315983232	-1.32485323071875	0.00443177880360105	0.0810220073581423	cyp-33D3	NC_003283.11	18832264	18837225	-	1579	protein_coding	CYtochrome P450 family && sp|Q9QXF7|CP2J4_RAT Cytochrome P450 2J4 OS=Rattus norvegicus OX=10116 GN=CYP2J4 PE=1 SV=1 && PF00067:Cytochrome P450	-	13	12	14	31	40	32	0.254930968790207	0.245114300361994	0.293531743364728	0.67151699960831	0.662924259812551	0.628523063591448
179206	120.091743250751	162.069693767224	130.881597463466	194.356063752943	194.997433693413	226.308147350594	137.681011493814	205.22054826565	-0.575881179584687	0.00445120455887318	0.081132315390013	C16D9.4	NC_003283.11	8240920	8242898	-	1270	protein_coding	Uncharacterized protein && - && PF07801:Protein of unknown function (DUF1647)	-	123	160	125	179	234	227	2.99890538858435	4.06336462227389	3.25848300599625	4.82088484344151	4.82167781616339	5.5433909264831
178783	3133.12523651757	3773.18505801818	2528.63246299416	4067.36209395825	3944.11475927746	4490.2726681369	3144.98091917663	4167.24984045754	-0.405924038109925	0.0044533293096265	0.081132315390013	F59B1.2	NC_003283.11	3633341	3634678	+	632	protein_coding	Uncharacterized protein && - && -	-	3209	3725	2415	3746	4733	4504	157.222252081382	190.098518461454	126.505446880263	202.734725018435	195.977167869974	221.021577334784
179872	1972.23838509364	2369.2563357596	1364.30977195917	2635.20763535415	2533.29999328195	2709.7160550613	1901.93483093747	2626.07456123247	-0.465239418360116	0.00453908489635537	0.0823122377852375	F53C11.3	NC_003283.11	13782399	13784109	+	1107	protein_coding	putative oxidoreductase F53C11.3 && sp|Q93761|YXEK_CAEEL Uncharacterized oxidoreductase F53C11.3 OS=Caenorhabditis elegans OX=6239 GN=F53C11.3 PE=3 SV=1 && PF13561:Enoyl-(Acyl carrier protein) reductase	-	2020	2339	1303	2427	3040	2718	56.5021693720985	68.1478461574258	38.9678067797843	74.9893523897763	71.8641037710437	76.1474215086612
180919	3672.07354769167	4024.39308335737	2741.18417727483	4705.80547656568	4727.43778351595	4320.7907956717	3479.21693610796	4584.67801858444	-0.39798838178203	0.00455516120333553	0.0825083817962137	pept-1	NC_003284.9	6456872	6461767	+	2795	protein_coding	Peptide transporter family 1 && sp|Q21219|PEPT1_CAEEL Peptide transporter family 1 OS=Caenorhabditis elegans OX=6239 GN=pept-1 PE=2 SV=2 && PF00854:POT family	-	3761	3973	2618	4334	5673	4334	41.6661041680454	45.8465105282952	31.0096595558259	53.0376828885858	53.1149800145108	48.0906298530727
175843	4630.85478242531	4523.77032727763	4196.58754106857	5694.95840438094	5349.92959107569	5349.64545675458	4450.40421692384	5464.8444840704	-0.29611646890897	0.00456906977042689	0.0826648540010567	F25B5.3	NC_003281.10	5948883	5953539	+	1684	protein_coding	Putative cytosolic 5'-nucleotidase 3 && sp|Q09315|5NT3_CAEEL Putative cytosolic 5'-nucleotidase 3 OS=Caenorhabditis elegans OX=6239 GN=F25B5.3 PE=3 SV=2 && PF05822:Pyrimidine 5'-nucleotidase (UMPH-1)	-	4743	4466	4008	5245	6420	5366	87.21122997765	85.5354540228085	78.7942986118853	106.532189502549	99.7651803457036	98.8238914939665
174807	3116.52719070243	3149.21673701437	2813.43081907466	3844.77554049817	3702.45127307622	3658.81454086644	3026.39158226382	3735.34711814694	-0.303513740985182	0.00458875210244595	0.0829253058513447	F44E5.1	NC_003280.10	11774162	11774559	-	349	protein_coding	Uncharacterized protein && - && -	-	3192	3109	2687	3541	4443	3670	283.203639212123	287.319319045933	254.889184484404	347.038731617799	333.14779054027	326.132445997313
184065	13.6689789065896	28.3621964092641	5.23526389853863	36.9167942324027	39.1661512119249	49.8476095485891	15.7554797381308	41.9768516643055	-1.41100428685653	0.00463899590566448	0.0832577686227151	ech-9	NC_003282.8	10233310	10235329	-	1650	protein_coding	Enoyl-CoA Hydratase && sp|P55100|ECHP_CAVPO Peroxisomal bifunctional enzyme OS=Cavia porcellus OX=10141 GN=EHHADH PE=2 SV=2 && PF00725:3-hydroxyacyl-CoA dehydrogenase, C-terminal domain|PF02737:3-hydroxyacyl-CoA dehydrogenase, NAD binding domain	-	14	28	5	34	47	50	0.262727459024537	0.547322901394165	0.100321779820975	0.704810589266309	0.745418152931346	0.939808633911833
6418761	729.337660230173	931.900739161536	1063.80562418305	1210.65369320968	1158.31808903352	1259.15061719736	908.348007858253	1209.37413314685	-0.413202370784093	0.00486441044687577	0.0866096961063489	R13H4.2	NC_003283.11	11836391	11838020	+	902	protein_coding	Uncharacterized protein && - && -	-	747	920	1016	1115	1390	1263	25.6433900554873	32.8965855367573	37.2903396212601	42.2810513109004	40.326851293769	43.4260355352675
182293	656.1109875163	747.546462501319	572.737870500126	830.62787022906	866.655260859614	891.275258728773	658.798440172582	862.852796605816	-0.389218012834441	0.00488023949107674	0.0867930120828002	C06B3.6	NC_003283.11	13908130	13908967	-	740	protein_coding	Uncharacterized protein && - && -	-	672	738	547	765	1040	894	28.1189388577613	32.1657865360847	24.4717357776814	35.3595853060969	36.7779629220871	37.4678842130634
180744	1013.45715036	909.616156268543	751.783895830147	1237.79839485115	1139.15167461067	1126.55597579811	891.61906748623	1167.83534841998	-0.388654417084093	0.00491345828732561	0.086961418143547	aqp-8	NC_003284.9	4702167	4704970	-	1601	protein_coding	AQuaPorin or aquaglyceroporin related && sp|Q8R2N1|AQP3_MOUSE Aquaporin-3 OS=Mus musculus OX=10090 GN=Aqp3 PE=1 SV=1 && PF00230:Major intrinsic protein	-	1038	898	718	1140	1367	1130	20.0755473842832	18.0906652760715	14.847122117915	24.3551588788244	22.344118899681	21.8897338904261
191762	660.992765697225	792.115628287306	767.489687525763	1005.43974880014	888.321642381104	979.00705153429	740.199360503431	957.589480905179	-0.37109450089793	0.00491603474635621	0.086961418143547	skr-4	NC_003283.11	19924224	19925033	+	681	protein_coding	Skp1-related protein && sp|G5ECU1|SKR1_CAEEL Skp1-related protein OS=Caenorhabditis elegans OX=6239 GN=skr-1 PE=1 SV=1 && PF03931:Skp1 family, tetramerisation domain|PF01466:Skp1 family, dimerisation domain	-	677	782	733	926	1066	982	30.7824321484539	37.0364348473302	35.6341194139438	46.5094626993174	40.963413915423	44.7216425705534
177715	44072.6934173896	35476.0430300592	33836.5576290349	48540.1554752812	43188.5982736262	55206.2275750624	37795.0980254946	48978.3271079899	-0.373920558303731	0.00491742814569209	0.086961418143547	col-119	NC_003282.8	8978926	8979795	-	870	protein_coding	Col_cuticle_N domain-containing protein && sp|P16253|CUC3A_HAECO Cuticle collagen 3A3 OS=Haemonchus contortus OX=6289 GN=3A3 PE=2 SV=1 && PF01484:Nematode cuticle collagen N-terminal domain	-	45140	35023	32316	44705	51827	55375	1606.58488305472	1298.38540474634	1229.72362081521	1757.57673085524	1558.9165544083	1974.00322114326
171625	1174.55583033052	1023.0649419056	1217.72238280009	1737.26090505424	1489.14706841936	1271.11404348902	1138.4477183454	1499.17400565421	-0.396794913986825	0.00496852274902237	0.0876673204062597	Y48G1A.2	NC_003279.8	347469	348357	+	728	protein_coding	Uncharacterized protein && - && -	-	1203	1010	1163	1600	1787	1275	51.1676677581196	44.7465470552088	52.8880437877639	75.1737215442411	64.2361086867465	54.3165498239566
180652	1447.93540846231	1552.83025340721	1431.32114986046	1815.43764578168	1845.80904115774	1827.41336605128	1477.36227057666	1829.5533509969	-0.308520790917572	0.00507801592321772	0.0892979347215169	C18B2.4	NC_003284.9	3604291	3605741	-	1117	protein_coding	GRAM domain-containing protein && sp|A3KFF6|WBP2L_BOVIN Postacrosomal sheath WW domain-binding protein OS=Bos taurus OX=9913 GN=WBP2NL PE=2 SV=1 && PF02893:GRAM domain	-	1483	1533	1367	1672	2215	1833	41.1101775073597	44.2648008994587	40.5158085004836	51.1988902435066	51.8927407079342	50.8935402477107
178532	4600.58775770358	6131.29910233128	4257.31660229161	6748.17282807007	6574.91346940611	6258.86585492084	4996.40115410882	6527.31738413234	-0.385576230874417	0.00518000744649632	0.0909693314489248	elo-2	NC_003282.8	17466062	17467408	-	1037	protein_coding	Elongation of long chain fatty acids protein 2 && sp|Q9XVQ9|ELO2_CAEEL Elongation of long chain fatty acids protein 2 OS=Caenorhabditis elegans OX=6239 GN=elo-2 PE=1 SV=1 && PF01151:GNS1/SUR4 family	-	4712	6053	4066	6215	7890	6278	140.697992039122	188.2614723629	129.806902341551	204.993374277574	199.105977224332	187.756908314417
176603	187.460282147514	185.367212246262	117.269911327265	258.417559626819	219.163782313537	260.204521843635	163.365801907014	245.92862126133	-0.587362315058071	0.00520097474506224	0.0909693314489248	Y41C4A.8	NC_003281.10	11706969	11708822	-	778	protein_coding	Uncharacterized protein && - && PF11303:Protein of unknown function (DUF3105)	-	192	183	112	238	263	261	7.64157721437508	7.58649238321558	4.76592928301189	10.4634476941207	8.84631098464578	10.4043338867386
192096	221.632729413988	278.557286162416	189.516553127098	310.535386778446	307.495953131921	369.869262850531	229.902189567834	329.300200920299	-0.517636738627583	0.00520458490694373	0.0909693314489248	tsp-1	NC_003281.10	8238001	8239423	-	899	protein_coding	Tetraspanin-1 && sp|P34285|TSP1_CAEEL Tetraspanin-1 OS=Caenorhabditis elegans OX=6239 GN=tsp-1 PE=3 SV=1 && PF00335:Tetraspanin family	-	227	275	181	286	369	371	7.81857379450503	9.86603235768324	6.66542815206547	10.881375288712	10.7411980785329	12.7987509510373
183987	46.8650705368786	39.5044878557608	32.4586361709395	72.7478003991464	67.4991116631046	76.7653187048272	39.6093981878596	72.3374102556927	-0.865593464025096	0.00520654840735611	0.0909693314489248	E02C12.6	NC_003283.11	9369477	9371086	-	1332	protein_coding	CHK domain-containing protein && - && PF07914:Protein of unknown function (DUF1679)	-	48	39	31	67	81	77	1.11583090705402	0.944343326488485	0.770489345021455	1.72047364960675	1.591354164898	1.79283313721469
179953	1709.59871895988	1934.70696934623	1356.98040250121	2027.16631858517	2260.8035795309	2265.07537788789	1667.09536360244	2184.34842533465	-0.38990880910274	0.00528673138607128	0.0918062604135365	clec-56	NC_003283.11	14474399	14476794	+	1295	protein_coding	C-type LECtin && sp|Q9JLB4|CUBN_MOUSE Cubilin OS=Mus musculus OX=10090 GN=Cubn PE=1 SV=3 && PF00059:Lectin C-type domain|PF00431:CUB domain	-	1751	1910	1296	1867	2713	2272	41.8675696768197	47.5699978969584	33.1317519643511	49.3119296108183	54.823413960232	54.4116541592074
171870	1033.96061871988	798.193241803577	894.183073870398	1329.0045923665	1184.15108238607	1067.73579653078	908.778978131286	1193.63049042778	-0.392829321568451	0.00534112017022201	0.0924733013135789	dnj-28	NC_003279.8	2996488	3001382	+	1623	protein_coding	J domain-containing protein && sp|Q13217|DNJC3_HUMAN DnaJ homolog subfamily C member 3 OS=Homo sapiens OX=9606 GN=DNAJC3 PE=1 SV=1 && PF00226:DnaJ domain	-	1059	788	854	1224	1421	1071	20.2040676668658	15.6594761991175	17.4200147807439	25.7952858918169	22.9119265907694	20.4655924512298
175064	628.773029703121	620.929514245676	617.761140027558	824.113141835106	751.656774322473	806.534322496171	622.487894658785	794.101412884584	-0.350579098569155	0.00536290689306772	0.0927481339852924	K09E4.3	NC_003280.10	14123945	14126941	-	1136	protein_coding	Methyltransf_11 domain-containing protein && sp|A2APY7|NDUF5_MOUSE Arginine-hydroxylase NDUFAF5, mitochondrial OS=Mus musculus OX=10090 GN=Ndufaf5 PE=1 SV=1 && PF08241:Methyltransferase domain	-	644	613	590	759	902	809	17.5537096302486	17.4041042698418	17.1942346224858	22.8528775235	20.7785030904952	22.0863301932607
174971	597.529649345202	652.330517413075	595.773031653696	739.421672713712	797.489504464087	832.455079461438	615.211066137324	789.788752213079	-0.360752252633292	0.00539462577546875	0.093193942636567	ztf-22	NC_003280.10	13279767	13285829	-	1766	protein_coding	Zinc finger putative Transcription Factor family && - && -	-	612	644	569	681	957	835	10.7305528281418	11.7615538549879	10.6667160798327	13.1896678873674	14.1810141247951	14.6638883960592
174339	1882.41366656462	2163.63041179244	1009.35887963825	2461.48154484873	2432.4679869704	2489.38962085654	1685.13431933177	2461.11305089189	-0.546250409296042	0.00542162399523961	0.0935573091191733	drd-1	NC_003280.10	8388051	8389891	+	1296	protein_coding	Non-coding transcript of protein-coding gene drd-1 && sp|Q96IV6|FXDC2_HUMAN Fatty acid hydroxylase domain-containing protein 2 OS=Homo sapiens OX=9606 GN=FAXDC2 PE=1 SV=1 && PF04116:Fatty acid hydroxylase superfamily	-	1928	2136	964	2267	2919	2497	46.0641861027809	53.1576508397706	24.6252813245746	59.8306837708809	58.9406803400133	59.7539901566119
178288	6512.29209335375	6727.91816251187	5845.69566910823	7851.33350277952	7277.40422412212	8663.51453954478	6361.96864165795	7930.75075548214	-0.317874088929204	0.00548606310741197	0.0945652592339166	kdp-1	NC_003282.8	13300188	13300625	+	438	protein_coding	KASH (Klarsicht/ANC-1/Syne Homology) Domain Protein && - && -	-	6670	6642	5583	7231	8733	8690	471.534091698392	489.096206233617	421.990511242847	564.679080185652	521.765549584989	615.317173394741
177070	1488.94234518208	1227.67793028672	1303.58071073612	1804.57976512509	1736.64381118407	1571.19665297153	1340.06699540164	1704.1400764269	-0.346528804741647	0.00556178713170627	0.0954509769671165	nprt-1	NC_003282.8	2872023	2890451	-	2038	protein_coding	Nicotinate phosphoribosyltransferase && sp|Q95XX1|PNCB_CAEEL Nicotinate phosphoribosyltransferase OS=Caenorhabditis elegans OX=6239 GN=nprt-1 PE=3 SV=3 && PF17767:Nicotinate phosphoribosyltransferase (NAPRTase) N-terminal domain|PF17956:Nicotinate phosphoribosyltransferase C-terminal domain	-	1525	1212	1245	1662	2084	1576	23.1700535809088	19.1808554992298	20.2243391753914	27.893581927856	26.7595980693392	23.9831047264409
180709	77.1320952586127	100.28062301847	92.1406446142799	216.071825066121	178.33098636919	82.7470318506579	89.8511209637874	159.04994776199	-0.823801693498052	0.00557245436884721	0.0955295292128276	F14H12.3	NC_003284.9	4344215	4345654	+	923	protein_coding	Uncharacterized protein && - && PF00090:Thrombospondin type 1 domain	-	79	99	88	199	214	83	2.65024951894818	3.45941788975147	3.15638622535333	7.37443620500901	6.06733707844582	2.78887957560619
6418727	1440.12456337283	1158.79831043565	1099.40541869311	1608.05212524083	1515.81338413811	1647.96197167636	1232.77609750053	1590.60916035177	-0.367158620254211	0.00562627406894803	0.0961975704844938	F15B9.10	NC_003283.11	13006970	13008925	-	1280	protein_coding	Uncharacterized protein && - && PF17175:Modulator of levamisole receptor-1	-	1475	1144	1050	1481	1819	1653	35.6815264174647	28.826080041061	27.1574193031	39.5751469774958	37.1885101944896	40.0512665400442
180015	552.617290080693	503.428986264439	595.773031653696	736.164308516735	679.991050828312	721.79338626357	550.606435999609	712.649581869539	-0.371792215955484	0.00564801790891692	0.0964034917511108	C01G10.10	NC_003283.11	15080134	15082441	-	1321	protein_coding	putative tRNA N6-adenosine threonylcarbamoyltransferase%2C mitochondrial && sp|Q93170|OSGP2_CAEEL Probable tRNA N6-adenosine threonylcarbamoyltransferase, mitochondrial OS=Caenorhabditis elegans OX=6239 GN=osgl-1 PE=1 SV=2 && PF00814:Glycoprotease family	-	566	497	569	678	816	724	13.2670689944314	12.1345340458604	14.2599701718278	17.5551410743247	16.1649137678864	16.9976592592139
175140	1326.86730957537	1341.12671592378	1539.16758617036	1980.47743176184	1749.97696904345	1630.01683223886	1402.38720388984	1786.82374434805	-0.349363537638909	0.0056548770115407	0.0964156530467689	osta-3	NC_003280.10	14813026	14814889	+	1283	protein_coding	Organic solute transporter alpha-like protein 3 && sp|Q9XU63|OSTA3_CAEEL Organic solute transporter alpha-like protein 3 OS=Caenorhabditis elegans OX=6239 GN=osta-3 PE=3 SV=1 && PF03619:Organic solute transporter Ostalpha	-	1359	1324	1470	1824	2100	1635	32.7985145164052	33.2836435359563	37.9314851061225	48.6267926609483	42.8330193513725	39.522505723081
179627	220.656373777803	231.962249204339	171.716655872067	344.194816813872	339.162203047945	233.286812687397	208.11175961807	305.547944183071	-0.5538105737643	0.00568431495522959	0.0968123391832044	sodh-1	NC_003283.11	11888248	11889650	+	1311	protein_coding	Alcohol dehydrogenase 1 && sp|Q17334|ADH1_CAEEL Alcohol dehydrogenase 1 OS=Caenorhabditis elegans OX=6239 GN=sodh-1 PE=2 SV=2 && PF08240:Alcohol dehydrogenase GroES-like domain|PF00107:Zinc-binding dehydrogenase	-	226	229	164	317	407	234	5.33785929335566	5.63381165663576	4.14142999535559	8.270542888584	8.12414691726383	5.53562339516947
178339	401.282166472023	486.209081301671	411.491742425136	610.212892900303	548.326116966948	557.296274753226	432.994330066277	571.945094873492	-0.400881287331418	0.00571273305106688	0.0970937361958682	ent-4	NC_003282.8	13726930	13732829	+	1717	protein_coding	Equilibrative Nucleoside Transporter && - && PF01733:Nucleoside transporter	-	411	480	393	562	658	559	7.41195716521715	9.01655166619891	7.57759558822498	11.1954993221188	10.0286309450868	10.0970587476829
180607	358.322518479884	413.27771910642	321.445203370272	456.030987576739	509.993288121234	499.473047676863	364.348480318859	488.499107791612	-0.423557683043592	0.00576232159187319	0.0977933005328946	pfut-1	NC_003284.9	3165826	3167579	+	1284	protein_coding	GDP-fucose protein O-fucosyltransferase 1 && sp|Q18014|OFUT1_CAEEL GDP-fucose protein O-fucosyltransferase 1 OS=Caenorhabditis elegans OX=6239 GN=C15C7.7 PE=1 SV=5 && PF10250:GDP-fucose protein O-fucosyltransferase	-	367	408	307	420	612	501	8.85039012084493	10.2486030601511	7.91557594522042	11.188238463477	12.4730438594497	12.1011340688975
177231	3519.76206844682	3073.24656806098	3296.12215051992	3931.63858575088	4030.78028536342	4199.16262837314	3296.37692900924	4053.86049982915	-0.298396954640566	0.00581116979392323	0.0983322647114129	F29B9.11	NC_003282.8	4659631	4660201	-	333	protein_coding	Uncharacterized protein && - && -	-	3605	3034	3148	3621	4837	4212	335.214201660811	293.860272058058	312.967801048715	371.930452849316	380.117535585759	392.281203841469
181786	3728.7021745904	4836.76742336558	3769.39000694781	5099.94654439986	4915.76863827968	5865.06973948699	4111.61986830127	5293.59497405551	-0.364485178604726	0.00583602415086284	0.0985402312491221	lec-9	NC_003284.9	17600487	17601503	+	539	protein_coding	Galectin && sp|P47967|LEG5_RAT Galectin-5 OS=Rattus norvegicus OX=10116 GN=Lgals5 PE=1 SV=2 && PF00337:Galactoside-binding lectin	-	3819	4775	3600	4697	5899	5883	219.392747670854	285.72888347199	221.117392258476	298.063805922916	286.401759713982	338.503726120611
179104	113.257253797457	146.875659976546	53.399691765094	207.38552054085	174.997696904345	158.515398364513	104.510868513032	180.299538603236	-0.784395012422726	0.00586160048243951	0.0988656614704797	pitr-5	NC_003283.11	7184849	7188483	+	1947	protein_coding	Phosphate transporter && sp|Q28E01|S20A2_XENTR Sodium-dependent phosphate transporter 2 OS=Xenopus tropicalis OX=8364 GN=slc20a2 PE=2 SV=1 && PF01384:Phosphate transporter family	-	116	145	51	191	210	159	1.844817508889	2.40199215200224	0.867188266249109	3.35540435069454	2.82253537893225	2.53270462359291
175315	4692.36518750497	4005.14730722252	4532.69148335475	5952.2901759421	5075.76653259222	5473.26752843508	4410.06799269408	5500.44141232313	-0.318549649714797	0.00590470491899357	0.0992372091613444	Y22D7AL.10	NC_003281.10	1617151	1618929	-	558	protein_coding	10 kDa heat shock protein%2C mitochondrial && sp|Q5DC69|CH10_SCHJA 10 kDa heat shock protein, mitochondrial OS=Schistosoma japonicum OX=6182 GN=SJCHGC01960 PE=3 SV=2 && PF00166:Chaperonin 10 Kd subunit	-	4806	3954	4329	5482	6091	5490	266.692585422258	228.545144712345	256.839937273926	336.033271299312	285.654093254136	305.13464194589
266858	13344.8288353762	12549.2589755133	13555.1452860962	16383.4561227272	15162.3004532122	16289.2018482879	13149.7443656619	15944.9861414091	-0.278027637001524	0.00590640683681887	0.0992372091613444	prdx-2	NC_003280.10	5378195	5379631	+	756	protein_coding	Peroxiredoxin prdx-2 && sp|A0A0K3AUJ9|PRDX_CAEEL Peroxiredoxin prdx-2 OS=Caenorhabditis elegans OX=6239 GN=prdx-2 PE=1 SV=1 && PF10417:C-terminal domain of 1-Cys peroxiredoxin|PF00578:AhpC/TSA family	-	13668	12389	12946	15089	18195	16339	559.815022809256	528.547460877944	566.921562586739	682.678319303413	629.81980841964	670.281214144206
3565549	271.426866859422	297.803062297274	266.99845882547	362.653213930073	399.161413415149	361.893645322757	278.742795994055	374.56942422266	-0.427296189319016	0.00593657267923259	0.0993821547987645	C49A9.4	NC_003282.8	6219693	6222097	+	1605	protein_coding	Uncharacterized protein && - && PF03312:Protein of unknown function (DUF272)	-	278	294	255	334	479	363	5.36328818222319	5.90801823467534	5.25986154014646	7.11785075581204	7.8099189655901	7.0143100471214
183862	291.930335219306	272.479672646145	239.775086553069	334.422724222942	382.494966090926	377.844880378305	268.061698139507	364.920856897391	-0.44548367093324	0.00595277887387203	0.0994990170889555	nhr-173	NC_003284.9	6655528	6660376	+	2170	protein_coding	Nuclear Hormone Receptor family && sp|O17898|NHR60_CAEEL Nuclear hormone receptor family member nhr-60 OS=Caenorhabditis elegans OX=6239 GN=nhr-60 PE=2 SV=1 && PF00104:Ligand-binding domain of nuclear hormone receptor|PF00105:Zinc finger, C4 type (two domains)	RXR-like	299	269	229	308	459	379	4.26651059610781	3.99817758037854	3.49369442445673	4.85476743650228	5.53527245928576	5.41667584531581
176817	1284.88401721942	1230.71673704485	1083.6996269975	1514.67435159417	1475.81391055998	1530.32161314168	1199.76679375392	1506.93662509861	-0.328516570771997	0.00596258294425718	0.0994990170889555	mdt-29	NC_003281.10	13773456	13778889	+	1570	protein_coding	Mediator of RNA polymerase II transcription subunit 29 && sp|Q9XUS2|MED29_CAEEL Mediator of RNA polymerase II transcription subunit 29 OS=Caenorhabditis elegans OX=6239 GN=mdt-29 PE=1 SV=1 && PF11568:Mediator complex subunit 29	-	1316	1215	1035	1395	1771	1535	25.9547954743348	24.9600906863047	21.8247795527733	30.3914907052028	29.5192255805439	30.3222970387286
181144	2235.85440686358	2256.82048570859	1466.92094437052	2497.31255101547	2753.2970979617	2745.60633393629	1986.53194564757	2665.40532763782	-0.424029604756802	0.00607315714891483	0.101055078719127	nep-22	NC_003284.9	9034554	9038547	+	2597	protein_coding	NEPrilysin metallopeptidase family && sp|O16796|NPL11_CAEEL Neprilysin-11 OS=Caenorhabditis elegans OX=6239 GN=nep-11 PE=1 SV=2 && PF01431:Peptidase family M13|PF05649:Peptidase family M13	-	2290	2228	1401	2300	3304	2754	27.3039139645804	27.6702300746085	17.8597491199967	30.2923756627063	33.2930927053353	32.8885977155084
187225	72.2503170776878	102.30649419056	55.4937973245095	118.35089915682	119.165098368197	143.561115499937	76.6835361975857	127.025704341651	-0.726937631288791	0.00607515869132585	0.101055078719127	oac-58	NC_003282.8	12308293	12311697	-	2258	protein_coding	Acyl_transf_3 domain-containing protein && - && PF01757:Acyltransferase family	-	74	101	53	109	143	144	1.01477359062685	1.44266989619982	0.777071713493737	1.65112520814289	1.65728863034648	1.97784350236892
175283	381.755053748323	497.351372748168	355.997945100627	564.609794142629	585.825623446451	522.402948069213	411.701457199039	557.612788552764	-0.43789312644155	0.00612866545537373	0.101721628604269	nspg-8	NC_003281.10	1182056	1184942	+	776	protein_coding	Nematode Specific Peptide family && - && -	-	391	491	340	520	703	524	15.6018612103903	20.4074764619147	14.5052882679297	22.9202352027931	23.7071667715704	20.9422305381487
179818	1984.93100836405	2151.47518475989	1942.28290635783	2418.05002222237	2344.13581615201	2953.96934184939	2026.22969982726	2572.05172674126	-0.343954750044641	0.00612900624749666	0.101721628604269	cpz-2	NC_003283.11	13381189	13383077	+	1564	protein_coding	Cathepsin X && sp|Q6PN98|CATZ_ONCVO Cathepsin Z OS=Onchocerca volvulus OX=6282 GN=cpz PE=2 SV=1 && PF00112:Papain family cysteine protease	-	2033	2124	1855	2227	2813	2963	40.2496403418368	43.8013299284342	39.265970279674	48.7035833983097	47.0672727583827	58.7554657386606
180272	122.044454523121	138.772175288185	163.340233634405	212.814460869145	195.830756059624	208.363007913102	141.385621148571	205.669408280624	-0.540930583255587	0.00614076732364154	0.101721628604269	C25F9.5	NC_003283.11	19407712	19410857	-	2285	protein_coding	Uncharacterized protein && - && PF00176:SNF2 family N-terminal domain	-	125	137	156	196	235	209	1.69388991634294	1.93376589340655	2.26020359964281	2.93391356118837	2.69133468782652	2.83670028362797
189474	550.664578808323	637.136483622398	571.690817720418	765.480586289526	770.82318874533	721.79338626357	586.497293383713	752.699053766142	-0.360169237612357	0.00615156731846658	0.101721628604269	nhx-8	NC_003279.8	12825664	12834163	+	2823	protein_coding	Sodium/hydrogen exchanger && sp|Q8R4D1|SL9A8_MOUSE Sodium/hydrogen exchanger 8 OS=Mus musculus OX=10090 GN=Slc9a8 PE=1 SV=1 && PF00999:Sodium/hydrogen exchanger family	-	564	629	546	705	925	724	6.18628038480426	7.18636548266705	6.40310956009328	8.54192367281401	8.57465994310765	7.9539170674536
188448	870.909227476994	1083.84107706831	1258.55744120869	1358.32087013929	1398.31493050234	1459.53800758269	1071.102581918	1405.3912694081	-0.392310875684577	0.00615413907595634	0.101721628604269	fbxa-60	NC_003281.10	944733	946300	-	1224	protein_coding	F-box domain-containing protein && sp|Q09336|FB224_CAEEL F-box A protein 224 OS=Caenorhabditis elegans OX=6239 GN=fbxa-224 PE=3 SV=3 && PF00646:F-box domain|PF01827:FTH domain	-	892	1070	1202	1251	1678	1464	22.5654921914282	28.1949866483251	32.5111414900229	34.9585442578348	35.8753865947194	37.0947996091082
181914	624.867607158381	904.551478338317	539.232181549479	952.236133582857	924.987826494396	983.991812489148	689.550422348726	953.738590855467	-0.467691328561722	0.00626779026471897	0.103382290317962	B0302.5	NC_003284.9	17193300	17195137	-	772	protein_coding	Uncharacterized protein && sp|Q10906|YWO3_CAEEL Uncharacterized protein AH9.3 OS=Caenorhabditis elegans OX=6239 GN=AH9.3 PE=4 SV=2 && -	-	640	893	515	877	1110	987	25.6698923695329	37.3081480874923	22.0850861147341	38.856147637832	37.6263186829942	39.6509158227232
174916	1156.98142887919	1352.26900737027	1098.3583659134	1528.78959644773	1517.48002887054	1508.38866494031	1202.53626738762	1518.21943008619	-0.336223355975229	0.006379374288487	0.104782057685034	acl-7	NC_003280.10	12811888	12816462	-	2052	protein_coding	PlsC domain-containing protein && sp|Q9ES71|GNPAT_RAT Dihydroxyacetone phosphate acyltransferase OS=Rattus norvegicus OX=10116 GN=Gnpat PE=1 SV=1 && PF01553:Acyltransferase	-	1185	1335	1049	1408	1821	1513	17.881434985301	20.9832832262252	16.9241669203835	23.4694410185685	23.2230170171827	22.8673027692904
172005	1154.05236197064	1121.31969375198	848.112751563258	1340.94826108874	1310.81608205017	1414.67515898896	1041.16160242862	1355.47983404262	-0.380159312457835	0.00639884047906812	0.104991853299856	inx-16	NC_003279.8	4162046	4165025	+	1453	protein_coding	Innexin-16 && sp|O61787|INX16_CAEEL Innexin-16 OS=Caenorhabditis elegans OX=6239 GN=inx-16 PE=3 SV=2 && PF00876:Innexin	-	1182	1107	810	1235	1573	1419	25.1891339757917	24.5726242636297	18.4556171687176	29.0722597926688	28.330168617031	30.2879689609012
176641	303.646602853526	378.837909180885	202.081186483591	425.628921738289	428.32769623254	430.68334649981	294.855232839334	428.213321490213	-0.537676866363515	0.00647344544960485	0.105663335403228	nob-1	NC_003281.10	12077793	12084316	-	2150	protein_coding	Homeobox protein nob-1 && sp|G5EFY5|NOB1_CAEEL Homeobox protein nob-1 OS=Caenorhabditis elegans OX=6239 GN=nob-1 PE=1 SV=2 && PF00046:Homeodomain	Homeobox	311	374	193	392	514	432	4.47902310958276	5.6105143264176	2.97185774734787	6.23627208122365	6.25620124197006	6.23158692327772
3565961	1880.46095529225	1850.63331570449	1895.16553127098	2444.10893579819	2115.80548781015	2405.64563681491	1875.41993408924	2321.85335347442	-0.307634319533254	0.00648681963813242	0.105771572602646	fitm-2	NC_003279.8	8253456	8254926	-	1040	protein_coding	Acyl-coenzyme A diphosphatase FITM2 && sp|Q5CZ37|FITM2_CAEEL Acyl-coenzyme A diphosphatase FITM2 OS=Caenorhabditis elegans OX=6239 GN=fitm-2 PE=3 SV=1 && PF10261:Inositol phospholipid synthesis and fat-storage-inducing TM	-	1926	1827	1810	2251	2539	2413	57.3435159364063	56.659761414759	57.6174991221813	74.032020648288	63.8874291935952	71.9577131824667
186374	533.090177356994	535.842925017883	636.608090062297	757.880069829913	753.323419054895	694.875677107332	568.513730812391	735.35972199738	-0.371714411914884	0.00658283905503371	0.106679600533462	F56C11.5	NC_003279.8	178524	182161	+	1298	protein_coding	Uncharacterized protein && - && -	-	546	529	608	698	904	697	13.0250477567249	13.1446949835433	15.5073666435135	18.3932374616607	18.2255141611054	16.6537275721156
179090	222.609085050173	186.380147832307	232.445717095115	344.194816813872	314.16253206161	250.234999933917	213.811649992532	302.8641162698	-0.502079113594323	0.00661051713110579	0.106679600533462	F20A1.1	NC_003283.11	7051715	7052179	+	415	protein_coding	Uncharacterized protein && - && PF14747:Domain of unknown function (DUF4473)	-	228	184	222	317	377	251	17.0117160215199	14.300106098388	17.7098158787582	26.126943920322	23.7727435032527	18.7576744932331
191058	5.85813381710982	4.05174234418059	3.14115833912318	17.3726090505424	14.999802591801	17.9451394374921	4.3503448334712	16.7725170266118	-1.93940600395079	0.00665166232597541	0.107013307943846	fbxa-30	NC_003281.10	1274425	1275613	-	1032	protein_coding	F-box domain-containing protein && - && PF00646:F-box domain|PF01827:FTH domain	-	6	4	3	16	18	18	0.180025044597378	0.125011460036043	0.0962389166887263	0.530295245002011	0.45643491551338	0.540936364867857
180728	1277.07317212994	1313.77745510056	652.313881757913	1676.45677337734	1607.47884442134	1425.64163308965	1081.05483632947	1569.85908362944	-0.537859379606634	0.00676212869317829	0.107976253589015	amt-4	NC_003284.9	4565302	4569620	+	2110	protein_coding	Ammonium transporter && sp|P54145|AMT1_CAEEL Putative ammonium transporter 1 OS=Caenorhabditis elegans OX=6239 GN=amt-1 PE=3 SV=1 && PF00909:Ammonium Transporter Family	-	1308	1297	623	1544	1929	1430	19.194935750398	19.8256326189672	9.77495484047124	25.0289302650523	23.9241118085866	21.0187532863978
177442	10687.1887936807	11045.0496302363	10066.3654241101	12792.7549895932	12617.3339468033	12923.4912515672	10599.534616009	12777.8600626546	-0.269621183094251	0.00676677563535016	0.107976253589015	vha-8	NC_003282.8	6791074	6792455	+	1134	protein_coding	Vacuolar H ATPase && sp|Q9U1G5|VATE_HETSC V-type proton ATPase subunit E OS=Heterodera schachtii OX=97005 PE=2 SV=1 && PF01991:ATP synthase (E/31 kDa) subunit	-	10946	10904	9614	11782	15141	12963	298.884754641992	310.128959206452	280.672738179562	355.372167717446	349.403745324971	354.524160146534
191701	337.81905012	434.549366413368	528.761653752402	603.698164506349	512.493255219868	709.829959971908	433.71002342859	608.673793232709	-0.488795993328572	0.0068313783514697	0.108788833320968	lbp-7	NC_003283.11	13879552	13880213	+	517	protein_coding	Fatty acid-binding protein homolog 7 && sp|O02323|FABP7_CAEEL Fatty acid-binding protein homolog 7 OS=Caenorhabditis elegans OX=6239 GN=lbp-7 PE=3 SV=1 && PF00061:Lipocalin / cytosolic fatty-acid binding protein family	-	346	429	505	556	615	712	20.7227281510235	26.7630917209077	32.3377651976123	36.7842322558262	31.1293909497133	42.7113030220357
177059	4048.94682325907	3662.77507913926	3694.00220680886	4688.43286751514	4654.93873765558	4529.1538035848	3801.90803640239	4624.17513625184	-0.282417017909028	0.00686820744197819	0.109043220581852	atln-1	NC_003282.8	2788689	2796813	+	1999	protein_coding	GB1/RHD3-type G domain-containing protein && sp|Q8BH66|ATLA1_MOUSE Atlastin-1 OS=Mus musculus OX=10090 GN=Atl1 PE=1 SV=1 && PF02263:Guanylate-binding protein, N-terminal domain|PF02841:Guanylate-binding protein, C-terminal domain	-	4147	3616	3528	4318	5586	4543	64.2366102604283	58.342516952729	58.428528733753	73.8834712259906	73.1263990905338	70.4828267070676
172919	432.525546829942	558.127507910877	410.444689645429	629.757078082163	589.992235277506	649.01587632263	467.032581462082	622.9217298941	-0.41499516375818	0.00687762405777295	0.10908231645119	Y106G6H.1	NC_003279.8	10429629	10432371	+	1562	protein_coding	Uncharacterized protein && - && -	-	443	551	392	580	708	651	8.78181069023163	11.3773233903993	8.30833894855401	12.7006050675578	11.8614635662734	12.9256779016184
178633	972.450213640231	1008.88384370097	736.078104134531	1187.85214383084	1178.31782582259	1167.43101562796	905.804053825243	1177.8669950938	-0.378551152187371	0.00706939298397409	0.111112723794206	ges-1	NC_003283.11	1427653	1432137	-	1743	protein_coding	Gut esterase 1 && sp|Q04457|EST1_CAEEL Gut esterase 1 OS=Caenorhabditis elegans OX=6239 GN=ges-1 PE=1 SV=1 && PF00135:Carboxylesterase family	-	996	996	703	1094	1414	1171	17.6938900975709	18.4302609653137	13.3526389562066	21.4682865020522	21.2294172752301	20.835929455109
171885	61.5104050796531	79.0089757115215	51.3055862056786	104.235654303255	98.3320392129177	112.655597579811	63.9416556656178	105.074430365328	-0.714882810150132	0.0070848469018083	0.111244152654419	C45E1.4	NC_003279.8	3115036	3117628	-	876	protein_coding	Uncharacterized protein && - && -	-	63	78	49	96	118	113	2.22688514070455	2.87183860932115	1.85183011381869	3.7483883071375	3.52503921052495	4.00062373956304
266877	1748.65294440728	1612.59345298388	1921.34185076368	2453.88102838912	2115.80548781015	2081.63617474908	1760.86274938494	2217.10756364945	-0.332143083601069	0.00719715235077127	0.112781750024174	spsb-2	NC_003280.10	15230343	15232803	+	1032	protein_coding	SPSB (SPry and Socs Box) family && sp|A1Z6E0|GUS_DROME Protein gustavus OS=Drosophila melanogaster OX=7227 GN=gus PE=1 SV=2 && PF00622:SPRY domain	-	1791	1592	1835	2260	2539	2088	53.7374758123173	49.754561094345	58.8661373746043	74.9042033565341	64.3826805826929	62.7486183246715
177390	5042.87686089537	5379.70089748578	3637.46135670464	5342.0772830418	6416.58221982599	6851.05545635808	4686.6797050286	6203.23831974196	-0.404475489791974	0.00724556660901529	0.11319877445962	hil-2	NC_003282.8	6294240	6295217	+	756	protein_coding	Histone H1.2 && sp|P15796|H12_CAEEL Histone H1.2 OS=Caenorhabditis elegans OX=6239 GN=hil-2 PE=1 SV=3 && PF00538:linker histone H1 and H5 family	-	5165	5311	3474	4920	7700	6872	211.548477671189	226.581287006438	152.130813257093	222.597742128225	266.535450663986	281.912754978823
174570	1745.72387749873	2139.31995772735	2005.1060731403	2372.4469234647	2321.63611226431	2749.59414270017	1963.38330278879	2481.22572614306	-0.337699095948828	0.00726684947539388	0.11319877445962	lact-2	NC_003280.10	10094873	10098785	+	1520	protein_coding	Beta-lactamase domain-containing protein 2 && sp|Q09621|LACT2_CAEEL Beta-lactamase domain-containing protein 2 OS=Caenorhabditis elegans OX=6239 GN=lact-2 PE=4 SV=1 && PF00144:Beta-lactamase	-	1788	2112	1915	2185	2786	2758	36.4238040232232	44.8146345577629	41.7094399722798	49.1683122475302	47.9649035163788	56.2735151360866
179510	6898.928925283	6655.99973590267	6448.79807021988	7803.55882789053	8012.39455112037	8289.65746793036	6667.90891046852	8035.20361564709	-0.269093816914954	0.00726706399852337	0.11319877445962	sec-61.G	NC_003283.11	10896658	10897143	-	437	protein_coding	Protein transport protein Sec61 subunit gamma && sp|Q19967|EMO1_CAEEL Protein transport protein Sec61 subunit gamma OS=Caenorhabditis elegans OX=6239 GN=sec-61.G PE=2 SV=1 && -	-	7066	6571	6159	7187	9615	8315	500.672306639617	484.975236625592	466.592695269423	562.527366627002	575.77645658102	590.111647831207
177524	12953.310225266	13315.0382785635	14357.1877153523	17245.5718468603	16043.9555166636	15902.3843981909	13541.8454063939	16397.3039205716	-0.276020046834862	0.00732565269916107	0.113998202618096	vdac-1	NC_003282.8	7506427	7507891	-	1022	protein_coding	putative voltage-dependent anion-selective channel && sp|Q21752|VDAC_CAEEL Probable voltage-dependent anion-selective channel OS=Caenorhabditis elegans OX=6239 GN=vdac-1 PE=3 SV=2 && PF01459:Eukaryotic porin	-	13267	13145	13712	15883	19253	15951	401.960342336426	414.838665049741	444.180079078983	531.568316805937	492.984842035618	484.050184094337
177202	4179.77847850786	3637.45168948813	3321.25141723291	4783.98221729312	4399.10877122875	4704.61738919584	3712.8271950763	4629.2361259059	-0.318037610295429	0.00736091411775497	0.114402866306845	tald-1	NC_003282.8	4386651	4388880	+	1082	protein_coding	Transaldolase && sp|Q9W1G0|TALDO_DROME Probable transaldolase OS=Drosophila melanogaster OX=7227 GN=Taldo PE=2 SV=2 && PF00923:Transaldolase/Fructose-6-phosphate aldolase	-	4281	3591	3172	4406	5279	4719	122.512200682511	107.042853485465	97.0543680641443	139.281899067825	127.676348141455	135.262087923464
171661	675.63810024	705.003167887423	670.113779012945	855.600995739215	856.65539246508	860.369740808648	683.585015713456	857.542043004314	-0.327072522853641	0.00737520546179203	0.114428756551602	Y18H1A.4	NC_003279.8	692020	694650	-	846	protein_coding	Uncharacterized protein && - && PF00300:Histidine phosphatase superfamily (branch 1)	-	692	696	640	788	1028	863	25.327778851251	26.5343473472247	25.0448698560165	31.8590852511492	31.7986587948833	31.6368913536349
178003	594.600582436647	609.787222799179	535.043970430648	787.196347602704	714.15726784297	722.790338454542	579.810591888825	741.381317966739	-0.353801964297616	0.00746637713479145	0.115458081580276	ttr-17	NC_003282.8	11066019	11067026	-	460	protein_coding	TransThyretin-Related family domain && sp|P55955|TTR16_CAEEL Transthyretin-like protein 16 OS=Caenorhabditis elegans OX=6239 GN=ttr-16 PE=1 SV=2 && PF01060:Transthyretin-like family	-	609	602	511	725	857	725	40.9940508075786	42.2093041890392	36.7766559374154	53.9085465095795	48.7538639756045	48.8802642746535
173447	694.188857327514	775.908658910583	597.867137213112	920.748279678749	897.488188409427	849.403266707958	689.321551150403	889.213244932045	-0.367047556886067	0.0075367783927189	0.116245728483961	C09E8.1	NC_003280.10	556485	564061	+	3050	protein_coding	Non-coding transcript of protein-coding gene C09E8.1b && - && -	-	711	766	571	848	1077	852	7.21823696849264	8.10025076196821	6.19791244972668	9.50984548217377	9.24063710266235	8.66349493477544
180715	222.609085050173	221.832893343887	233.492769874823	322.479055500694	289.996183441486	305.067370437365	225.978249422961	305.847536459848	-0.435673417811054	0.00757233050358807	0.116679348015012	cest-26	NC_003284.9	4430862	4437655	-	2217	protein_coding	Carboxylic ester hydrolase && sp|Q07085|EST2_CAEEL Esterase CM06B1 OS=Caenorhabditis elegans OX=6239 GN=F13H6.3 PE=3 SV=3 && PF00135:Carboxylesterase family	-	228	219	223	297	348	306	3.18442135720829	3.18601601937595	3.33003147362453	4.58213841266623	4.10770836009154	4.28064392658624
190742	552.617290080693	650.304646240985	307.833517234071	714.448547203557	736.656971730672	754.692808565639	503.58515118525	735.266109166623	-0.545566208153853	0.00761136207930901	0.117165677699746	hrg-10	NC_003283.11	18953118	18957317	-	879	protein_coding	Heme Responsive Gene && - && PF05742:Transport and Golgi organisation 2	-	566	642	294	658	884	757	19.9383369074448	23.5567670017406	11.0730592471343	25.6043919148241	26.3177914425401	26.7091689234943
174071	1035.91332999225	1281.36351634711	733.983998575116	1304.03146685634	1411.64808836172	1460.53495977366	1017.08694830483	1392.07150499724	-0.452693185629757	0.00765150848119554	0.117552950084264	plpp-1.2	NC_003280.10	6485476	6488810	+	1629	protein_coding	acidPPc domain-containing protein && sp|Q10022|PLP12_CAEEL Phospholipid phosphatase homolog 1.2 homolog OS=Caenorhabditis elegans OX=6239 GN=plpp-1.2 PE=1 SV=1 && PF01569:PAP2 superfamily	-	1061	1265	701	1201	1694	1465	20.1676675498249	25.046034507037	14.2464317532144	25.2173456147688	27.2131222556379	27.8913740985068
186056	3690.62430477919	5009.9794085793	6537.79755649504	7018.53405641914	6158.25228630053	7624.69035655219	5079.46708995118	6933.82556642395	-0.449000188834887	0.00768876902437506	0.117894458373751	dod-23	NC_003280.10	8398161	8399164	-	741	protein_coding	Downstream Of DAF-16 (regulated by DAF-16) && - && -	-	3780	4946	6244	6464	7390	7648	157.955577591675	215.280868806036	278.967656891655	298.373732669634	260.983037521703	320.098059731719
179529	512.58670899711	706.016103473468	432.432798019291	775.252678880456	703.324077082225	786.595278676736	550.345203496623	755.057344879806	-0.455635946023609	0.0076973959398804	0.117911477258754	dhs-18	NC_003283.11	11045705	11046833	-	941	protein_coding	DeHydrogenases%2C Short chain && sp|A4FUZ6|HSDL2_BOVIN Hydroxysteroid dehydrogenase-like protein 2 OS=Bos taurus OX=9913 GN=HSDL2 PE=2 SV=1 && PF00106:short chain dehydrogenase	-	525	697	413	714	844	789	17.2755170320332	23.8898095775148	14.5301332325194	25.9529085208051	23.471393487512	26.0040354953904
176308	200.152905417919	220.819957757842	208.363503161837	305.106446450151	309.162597864343	252.228904315861	209.7787887792	288.832649543452	-0.462057655299333	0.00774714157937921	0.118557719818675	fozi-1	NC_003281.10	9281781	9296668	+	3013	protein_coding	Formin-homology and zinc finger domains protein 1 && sp|P34489|FOZI1_CAEEL Formin-homology and zinc finger domains protein 1 OS=Caenorhabditis elegans OX=6239 GN=fozi-1 PE=2 SV=1 && PF02181:Formin Homology 2 Domain	-	205	218	199	281	371	253	2.10676504231781	2.33360257493103	2.18656862955309	3.18995558182508	3.22226184630377	2.60420255045798
186486	247.994331590983	326.165258706538	138.21096692142	372.425306521003	342.49549251279	380.835736951221	237.456852406313	365.252178661671	-0.62001123509017	0.00775809618678596	0.11860964599018	F58A6.1	NC_003280.10	5142919	5144021	+	917	protein_coding	Uncharacterized protein && sp|O35459|ECH1_MOUSE Delta(3,5)-Delta(2,4)-dienoyl-CoA isomerase, mitochondrial OS=Mus musculus OX=10090 GN=Ech1 PE=1 SV=1 && PF00378:Enoyl-CoA hydratase/isomerase	-	254	322	132	343	411	382	8.57680932210496	11.3254657076928	4.76555804689388	12.7938787925867	11.7289338594954	12.9195503152591
175369	1801.37614876127	1949.90100313691	1419.80356928368	2118.37251610052	2182.47127710705	2325.88946153717	1723.69357372729	2208.91108491491	-0.357696951772759	0.00780431006378455	0.119200007459128	Y54F10AM.8	NC_003281.10	2503419	2507972	-	1937	protein_coding	Putative phospholipase B-like 3 && sp|Q9BL07|PLBL3_CAEEL Putative phospholipase B-like 3 OS=Caenorhabditis elegans OX=6239 GN=Y54F10AM.8 PE=1 SV=1 && PF04916:Phospholipase B	-	1845	1925	1356	1951	2619	2333	29.4936229491646	32.0531448770783	23.176040286159	34.4512588969699	35.382778096968	37.3541181808147
171662	834.78406893815	813.387275594254	809.371798714072	1074.93018500231	922.487859395762	1115.58950169742	819.181047748825	1037.66918203183	-0.340181585010445	0.00781445730854724	0.119238888464856	Y18H1A.2	NC_003279.8	694976	698324	-	952	protein_coding	Cir_N domain-containing protein && sp|Q96BZ8|LENG1_HUMAN Leukocyte receptor cluster member 1 OS=Homo sapiens OX=9606 GN=LENG1 PE=1 SV=1 && PF10197:N-terminal domain of CBF1 interacting co-repressor CIR	-	855	803	773	990	1107	1119	27.8093309437924	27.2049624175495	26.8813895110637	35.5693307453818	30.4296336321462	36.4541107399814
173020	711.763258778843	739.442977812958	882.665493293613	985.895563618283	991.653615791289	992.964382207894	777.957243295138	990.171187205822	-0.348391919567997	0.00784202917806126	0.119543313592875	Y53H1B.2	NC_003279.8	11292662	11294164	-	730	protein_coding	Uncharacterized protein && - && -	-	729	730	843	908	1190	996	30.9218908109261	32.252956689299	38.2308437375303	42.5442072860107	42.6589490900815	42.3145618896084
7040157	2288.57761121757	2156.53986269012	2081.54092605896	2706.86964768764	2509.13364466182	2783.49051719321	2175.55279998888	2666.49793651423	-0.293251278013374	0.00785534855889734	0.119630094655208	tspo-1	NC_003279.8	9514998	9516776	-	774	protein_coding	TranSlocator PrOtein homolog && sp|P30536|TSPO_HUMAN Translocator protein OS=Homo sapiens OX=9606 GN=TSPO PE=1 SV=3 && PF03073:TspO/MBR family	-	2344	2129	1988	2493	3011	2792	93.7730454525009	88.7164661389117	85.0324295009725	110.168837149168	101.801891156355	111.873654126745
189455	549.688223172138	737.417106640868	808.324745934364	872.973604789757	905.821412071539	1007.91866507247	698.47669191579	928.904560644589	-0.411872389164835	0.00789809200008948	0.120047937125391	Y17G7B.8	NC_003280.10	12025887	12027747	-	1070	protein_coding	F-box domain-containing protein && - && PF00646:F-box domain	-	563	728	772	804	1087	1011	16.2924347837679	21.9440677287941	23.8859594646651	25.7009820703872	26.5847032847488	29.3035845357014
186754	27.3379578131792	28.3621964092641	32.4586361709395	60.8041316768985	34.999539380869	83.7439840416297	29.3862634644609	59.8492183664657	-1.02120545489891	0.00796251801090438	0.120793092378188	H20E11.2	NC_003282.8	6827777	6829645	+	1247	protein_coding	CUB_2 domain-containing protein && - && PF02408:CUB-like domain	-	28	28	31	56	42	84	0.695269137755391	0.724204320208799	0.823008666855315	1.53602760621272	0.881391560991354	2.08913354707586
180697	2903.6816620141	4004.13437163647	2130.75240670522	4250.8602770546	4210.77791646503	3968.86667225866	3012.85614678527	4143.5016219261	-0.459657168752275	0.00802137711100301	0.121333964670389	F48D6.4	NC_003284.9	4246554	4247212	-	566	protein_coding	Uncharacterized protein && - && -	-	2974	3953	2035	3915	5053	3981	162.699383414854	225.25784062332	119.03019653494	236.588038038508	233.624786826459	218.13688986378
187512	468.650705368786	594.593189008502	441.85627303666	650.387051329682	637.491610151543	695.872629298304	501.700055804649	661.250430259843	-0.398072341733001	0.00805134420041006	0.121657737796801	ger-1	NC_003281.10	7065439	7067477	-	1109	protein_coding	GDP-L-fucose synthase && sp|G5EER4|FCL_CAEEL GDP-L-fucose synthase OS=Caenorhabditis elegans OX=6239 GN=ger-1 PE=1 SV=1 && PF01370:NAD dependent epimerase/dehydratase family	-	480	587	422	599	765	698	13.4020447988814	17.0716731980329	12.5976655165636	18.4745012969118	18.0516099138114	19.519884647002
173237	7138.13605614832	7657.79303050132	7662.33224190114	8777.51072278656	8907.38277243117	9349.41764693337	7486.08710951693	9011.4370473837	-0.267570235947059	0.00805829335527704	0.121657737796801	cox-4	NC_003279.8	13658171	13659128	-	856	protein_coding	Cytochrome c oxidase subunit 4 && - && PF02936:Cytochrome c oxidase subunit IV	-	7311	7560	7318	8084	10689	9378	264.462679183231	284.850879171847	283.026961402881	323.020427638386	326.775406406025	339.773758377606
174482	3033.5369616267	3292.04065464673	3277.27520048518	3922.95228122561	3715.7844309356	4021.70513838017	3200.95093891954	3886.81395018046	-0.280014189296592	0.00813176068192289	0.122552158692311	sdhb-1	NC_003280.10	9350714	9352731	-	1053	protein_coding	Succinate dehydrogenase [ubiquinone] iron-sulfur subunit%2C mitochondrial && sp|Q09545|SDHB_CAEEL Succinate dehydrogenase [ubiquinone] iron-sulfur subunit, mitochondrial OS=Caenorhabditis elegans OX=6239 GN=sdhb-1 PE=2 SV=1 && PF13085:2Fe-2S iron-sulfur cluster binding domain|PF13534:4Fe-4S dicluster domain	-	3107	3250	3130	3613	4459	4034	91.3638213988767	99.5461626212933	98.4068056762445	117.359172319469	110.814132821512	118.81216045927
180935	962.686657278381	954.185322054529	560.173237143633	1199.79581255309	1169.98460216048	1064.74493995786	825.681738825515	1144.84178489048	-0.471048233744587	0.00813316315177202	0.122552158692311	F38B6.4	NC_003284.9	6674869	6679848	+	2999	protein_coding	Phosphoribosylglycinamide formyltransferase && sp|P21872|PUR2_CHICK Trifunctional purine biosynthetic protein adenosine-3 OS=Gallus gallus OX=9031 GN=GART PE=2 SV=1 && PF02843:Phosphoribosylglycinamide synthetase, C domain|PF00551:Formyl transferase|PF02844:Phosphoribosylglycinamide synthetase, N domain|PF02769:AIR synthase related protein, C-terminal domain|PF00586:AIR synthase related protein, …	-	986	942	535	1105	1404	1068	10.1803292308631	10.1308053355517	5.90590537759026	12.6026901798619	12.2511453681777	11.0445533489792
184270	415.927501014797	386.941393869247	360.186156219458	541.808244763792	542.49286040347	448.628485937302	387.685017034501	510.976530368188	-0.398286511212266	0.00814199601462492	0.122567513901542	F09G8.7	NC_003281.10	8267921	8268355	-	330	protein_coding	Uncharacterized protein && sp|P34392|YLS7_CAEEL Uncharacterized protein F09G8.7 OS=Caenorhabditis elegans OX=6239 GN=F09G8.7 PE=4 SV=1 && -	-	426	382	344	499	651	450	39.972106265876	37.3352407736734	34.5106922584155	51.7206594182189	51.6241720806709	42.2913885260325
175252	5230.33714304289	4944.13859548637	4864.60721452209	6310.60023760954	5964.92149733954	5874.04230920574	5013.02765101712	6049.85468138494	-0.271121102501562	0.00815950740567129	0.122595817208199	sucl-2	NC_003281.10	900138	901412	-	1122	protein_coding	Succinate--CoA ligase [ADP/GDP-forming] subunit alpha%2C mitochondrial && sp|P53596|SUCA_CAEEL Succinate--CoA ligase [ADP/GDP-forming] subunit alpha, mitochondrial OS=Caenorhabditis elegans OX=6239 GN=sucl-1 PE=3 SV=1 && PF00549:CoA-ligase|PF02629:CoA binding domain	-	5357	4881	4646	5812	7158	5892	147.839390545635	140.308985383662	137.08676148478	177.178163703105	166.949409846138	162.863307970839
172097	3130.19616960902	3153.26847935855	3192.46392532886	3859.9765734174	3779.95025313385	3762.4975687275	3158.64285809881	3800.80813175958	-0.266976349769384	0.00817027283098357	0.122640095336659	ept-1	NC_003279.8	4805607	4809674	+	1448	protein_coding	EthanolaminePhosphoTransferase 1 homolog && sp|Q80TA1|EPT1_MOUSE Ethanolaminephosphotransferase 1 OS=Mus musculus OX=10090 GN=Selenoi PE=2 SV=3 && PF01066:CDP-alcohol phosphatidyltransferase	-	3206	3113	3049	3555	4536	3774	68.557714359407	69.3394020537209	69.7104732061262	83.9747057602546	81.9767195221489	80.8326290639831
3565693	203.081972326474	165.108500525359	192.657711466222	260.589135758136	239.996841468816	280.143565663071	186.949394772685	260.243180963341	-0.475908378040293	0.00819159127857433	0.122840624563877	Y57G11C.51	NC_003282.8	14773598	14774554	-	714	protein_coding	Uncharacterized protein && - && -	-	208	163	184	240	288	281	9.02041455954593	7.36306994447583	8.53156648561572	11.4971574126486	10.5555368696876	12.2056659135356
175390	2321.77370284786	2637.68426606157	1433.41525541988	3004.37557767818	2874.12884106232	2905.11868449177	2130.9577414431	2927.87436774409	-0.458161589332064	0.00825452604179201	0.123550091117891	cest-25	NC_003281.10	2734080	2739531	-	1724	protein_coding	COesterase domain-containing protein && sp|Q07085|EST2_CAEEL Esterase CM06B1 OS=Caenorhabditis elegans OX=6239 GN=F13H6.3 PE=3 SV=3 && PF00135:Carboxylesterase family	-	2378	2604	1369	2767	3449	2914	42.7106285620888	48.7161828416094	26.2890779986787	54.8970927020745	52.3530495089271	52.4210428388803
176471	18483.3885486177	16712.4242341589	22972.3379867875	26254.3554276322	23926.351778655	23521.0930415972	19389.3835898547	24567.2667492948	-0.341470163556373	0.00826540369189207	0.123594968837959	sip-1	NC_003281.10	10506106	10506801	-	640	protein_coding	Stress-induced protein 1 && sp|Q20363|SIP1_CAEEL Stress-induced protein 1 OS=Caenorhabditis elegans OX=6239 GN=sip-1 PE=1 SV=1 && PF00011:Hsp20/alpha crystallin family	-	18931	16499	21940	24180	28712	23593	915.914544554609	831.471144401163	1134.92148478098	1292.27151102748	1174.00385344056	1143.29041921266
180422	4760.71008203792	5648.12882778775	4553.6325389489	5838.28242904791	6460.74830523518	6271.82623340348	4987.49048292485	6190.28565589552	-0.311774062791219	0.00828377028388244	0.123651062457366	trap-2	NC_003284.9	767023	768069	-	819	protein_coding	Translocon-associated protein subunit beta && sp|Q22169|SSRB_CAEEL Translocon-associated protein subunit beta OS=Caenorhabditis elegans OX=6239 GN=trap-2 PE=1 SV=1 && PF05753:Translocon-associated protein beta (TRAPB)	-	4876	5576	4349	5377	7753	6291	184.349162640503	219.587895603823	175.798301276763	224.560611524103	247.726195684062	238.225997345541
183465	236.278063956763	288.686642022867	202.081186483591	363.739001995732	313.329209695399	330.988127402632	242.348630821074	336.018779697921	-0.469873302410601	0.00833506432862666	0.124038511987161	C44H9.6	NC_003283.11	12842490	12845330	-	2112	protein_coding	Uncharacterized protein && - && -	-	242	285	193	335	376	332	3.54799358727332	4.35231659869802	3.02532867272629	5.42535724733947	4.65886345582091	4.87525728841763
3565487	546.759156263583	501.403115092348	575.879028839249	727.478003991464	647.491478546077	703.848246826078	541.34710006506	692.939243121206	-0.355472259465641	0.00835106360716937	0.124038511987161	tag-229	NC_003279.8	13802393	13806801	-	730	protein_coding	YccV-like domain-containing protein && - && PF08755:Hemimethylated DNA-binding protein YccV like	-	560	495	550	670	777	706	23.7534415008486	21.8701555632918	24.9430178595987	31.3927520722766	27.8537844058768	29.9940569217505
173277	2897.82352819699	3152.2555437725	3583.01461215984	4310.57862066584	4005.78061437708	3702.6804372692	3211.03122804311	4006.34655743737	-0.319279912800043	0.00837971347039199	0.124238360582768	tfg-1	NC_003279.8	14101322	14104470	+	1766	protein_coding	Protein tfg-1 && sp|Q9U1W1|TFG_CAEEL Protein tfg-1 OS=Caenorhabditis elegans OX=6239 GN=tfg-1 PE=1 SV=1 && PF00564:PB1 domain	-	2968	3112	3422	3970	4807	3714	52.0396744998772	56.835334777519	64.1502678825791	76.8913091231257	71.2310709486834	65.2235706622322
173199	301.693891581156	302.867740227499	221.975189298038	364.824790061391	362.495229301858	402.7686851526	275.512273702231	376.696234838616	-0.450254631960236	0.00850647221501725	0.125761096291009	T04D3.8	NC_003279.8	13309988	13310711	+	431	protein_coding	Uncharacterized protein && - && -	-	309	299	212	336	435	404	22.1994688405138	22.3750209979128	16.2842499217527	26.6648690247879	26.4118023037209	29.0708322675465
177038	11043.5586008882	11772.3373810167	12019.118858265	14523.5011662535	13384.8238460838	13983.2514305702	11611.67161339	13963.8588143025	-0.266090554854046	0.00865268401391363	0.127682033341721	Y69A2AR.18	NC_003282.8	2495735	2497675	+	1172	protein_coding	Uncharacterized protein && sp|O01666|ATPG_DROME ATP synthase subunit gamma, mitochondrial OS=Drosophila melanogaster OX=7227 GN=ATPsyngamma PE=2 SV=2 && PF00231:ATP synthase	-	11311	11622	11479	13376	16062	14026	298.837273092015	319.832647306342	324.254201780241	390.369695576771	358.639450919185	371.15865586618
171898	895.318118381618	986.599260807974	978.994349026724	1174.82268704293	1161.65137849837	1209.30300764877	953.637242738772	1181.92569106336	-0.309688605151225	0.00870876626409773	0.128384528537689	mab-31	NC_003279.8	3244151	3246073	-	1718	protein_coding	Uncharacterized protein && - && -	-	917	974	935	1082	1394	1213	16.5275146298468	18.2854364466689	18.0176281512002	21.5417781451952	21.2336994223539	21.8973223555627
179101	217.727306869248	184.354276660217	253.38677268927	245.388102838912	314.16253206161	381.832689142192	218.489452072912	313.794441347571	-0.523723708515715	0.00873333333396866	0.128509443411475	F10D2.10	NC_003283.11	7154503	7156179	-	1066	protein_coding	Uncharacterized protein && sp|Q8WT51|YL4M_CAEEL Uncharacterized protein F35H12.5 OS=Caenorhabditis elegans OX=6239 GN=F35H12.5 PE=4 SV=1 && PF06342:Alpha/beta hydrolase of unknown function (DUF1057)	-	223	182	242	226	377	383	6.47752402493155	5.50660236158764	7.51566354268583	7.25151387091399	9.25486731130381	11.142815500949
174073	3742.37115349699	3506.7829988883	4334.79850798999	4977.25249298041	4440.77488953931	4963.8249588485	3861.31755345843	4793.95078045607	-0.312034355580987	0.00886190796374222	0.130035442768251	rsp-5	NC_003280.10	6490165	6491340	+	916	protein_coding	putative splicing factor%2C arginine/serine-rich 5 && sp|Q10021|RSP5_CAEEL Probable splicing factor, arginine/serine-rich 5 OS=Caenorhabditis elegans OX=6239 GN=rsp-5 PE=3 SV=3 && PF00076:RNA recognition motif. (a.k.a. RRM, RBD, or RNP domain)	-	3833	3462	4140	4584	5329	4979	129.570077840591	121.899275172875	149.628401300673	171.169579147658	152.24263695072	168.577660711956
176958	1788.68352549087	1723.0034318628	1385.25082755332	2034.76683504478	2009.97354730134	2121.51426238795	1632.31259496899	2055.41821491136	-0.332241064844008	0.00892279406833112	0.13052260984214	hxk-3	NC_003282.8	1499862	1509962	+	1657	protein_coding	Phosphotransferase && sp|A0A0K0JFP3|HXK_BRUMA Hexokinase OS=Brugia malayi OX=6279 GN=Bm4678 PE=1 SV=1 && PF03727:Hexokinase|PF00349:Hexokinase	-	1832	1701	1323	1874	2412	2128	34.2345272497358	33.1094021294494	26.4330029282074	38.6833899511938	38.0926201548064	39.8292827446135
176333	1571.9325742578	1601.45116153738	1377.92145809537	1966.36218690827	1778.30992949463	1894.20916284638	1517.10173129685	1879.6270930831	-0.308657172430094	0.00893836091051558	0.13052260984214	nlp-36	NC_003281.10	9488731	9489186	+	352	protein_coding	Neuropeptide-like peptide 36 && sp|Q03561|NLP36_CAEEL Neuropeptide-like peptide 36 OS=Caenorhabditis elegans OX=6239 GN=nlp-36 PE=1 SV=1 && -	-	1610	1581	1316	1811	2134	1900	141.626520880414	144.863421948244	123.771995854128	175.975915968927	158.649169383859	167.403412915545
178293	21623.3482745885	26248.1998411879	22486.5054970031	28382.5000363237	28947.9523574435	28541.7442753311	23452.6845375932	28624.0655563661	-0.287484016428191	0.0090112444923521	0.131151445620929	fat-2	NC_003282.8	13323873	13326395	+	1255	protein_coding	Delta(12) fatty acid desaturase fat-2 && sp|G5EGA5|FAT2_CAEEL Delta(12) fatty acid desaturase fat-2 OS=Caenorhabditis elegans OX=6239 GN=fat-2 PE=1 SV=1 && PF00487:Fatty acid desaturase|PF11960:Domain of unknown function (DUF3474)	-	22147	25913	21476	26140	34738	28629	546.427507557034	665.952881824546	566.524684727998	712.425252534455	724.347784424396	707.48269764832
176479	995.88274890867	957.224128812665	919.312340583383	1154.19271379541	1159.98473376594	1243.19938214181	957.473072768239	1185.79227656772	-0.308356570317153	0.00901321295291096	0.131151445620929	Y39A1A.3	NC_003281.10	10595258	10596487	-	755	protein_coding	Uncharacterized protein && - && PF06677:Sjogren's syndrome/scleroderma autoantigen 1 (Autoantigen p27)	-	1020	945	878	1063	1392	1247	41.8325746015417	40.3695947965398	38.499645675933	48.1574808353581	48.2478910427706	51.2239272769614
190224	113.257253797457	153.966209078863	174.85781421119	220.414977328757	233.330262539127	191.414820666582	147.360425695836	215.053353511489	-0.547693469844029	0.00908466650568332	0.132068655058525	gst-28	NC_003280.10	15166194	15167406	-	721	protein_coding	Glutathione S-Transferase && sp|Q21355|GST4_CAEEL Glutathione S-transferase 4 OS=Caenorhabditis elegans OX=6239 GN=gst-4 PE=2 SV=1 && PF14497:Glutathione S-transferase, C-terminal domain|PF02798:Glutathione S-transferase, N-terminal domain	-	116	152	167	203	280	192	4.98177488184034	6.79951375419341	7.66814602764764	9.63026461918701	10.162693264505	8.25884535986876
172297	1687.14253932763	1778.71488909528	1707.7430837033	2168.31876712083	2134.1385798668	1998.88914289842	1724.53350404207	2100.44882996202	-0.284500911735395	0.00921238504875925	0.133347051397561	trak-1	NC_003279.8	6123120	6126875	+	2080	protein_coding	HAP1 N-terminal domain-containing protein && - && PF04849:HAP1 N-terminal conserved region	-	1728	1756	1631	1997	2561	2005	25.7241940649299	27.2289384357736	25.9597074774248	32.8391704208421	32.2205014109487	29.8954030109502
176919	402.258522108208	396.057814143653	383.221317373028	499.462510203095	485.826939501111	535.363326551847	393.845884541629	506.884258752017	-0.363494791726365	0.00946384007530698	0.135818660037754	immp-2	NC_003282.8	1003595	1005861	-	521	protein_coding	Mitochondrial inner membrane protease subunit 2 && sp|Q8BPT6|IMP2L_MOUSE Mitochondrial inner membrane protease subunit 2 OS=Mus musculus OX=10090 GN=Immp2l PE=1 SV=1 && -	-	412	391	366	460	583	537	24.4861703653524	24.2051939837158	23.2569377481332	30.1993472537614	29.2830886679588	31.9661205404061
179692	413.974789742428	562.179250255057	460.703223071399	610.212892900303	634.991643052909	635.058545649025	478.952421022961	626.754360534079	-0.388460116980612	0.00947806089082547	0.135898412370647	snb-2	NC_003283.11	12344188	12345908	-	620	protein_coding	V-SNARE coiled-coil homology domain-containing protein && sp|Q27236|SYBL_SCHMA Synaptobrevin-like protein OS=Schistosoma mansoni OX=6183 PE=2 SV=1 && PF00957:Synaptobrevin	-	424	555	440	562	762	637	21.1755910522542	28.8715983267112	23.4947135967833	31.0043102194805	32.162465466046	31.864060150743
178239	173.791303240925	226.897571274113	373.797842355658	352.881121339143	410.827926542106	395.790019815797	258.162238956899	386.499689232349	-0.584177616232309	0.00949469399130557	0.135934866708239	ZK896.5	NC_003282.8	12876950	12879645	-	1524	protein_coding	CUB_2 domain-containing protein && - && PF02408:CUB-like domain	-	178	224	357	325	493	397	3.61656611902449	4.74059205931954	7.75518955427107	7.29416933947156	8.46541012595638	8.07902422104917
176695	2.92906690855491	6.07761351627089	4.1882111188309	26.0589135758136	13.3331578593787	10.9664741006896	4.3982971812189	16.786181845294	-1.92709977702977	0.00951176362712804	0.136008682092188	agmo-1	NC_003281.10	12793386	12798157	-	1668	protein_coding	Alkylglycerol monooxygenase && sp|O17554|ALKMO_CAEEL Alkylglycerol monooxygenase OS=Caenorhabditis elegans OX=6239 GN=agmo-1 PE=3 SV=2 && PF04116:Fatty acid hydroxylase superfamily	-	3	6	4	24	16	11	0.0556912008466709	0.116017829817622	0.0793913365489733	0.492144507951507	0.25102096072998	0.204526699106712
178169	1337.60722157341	1285.41525869129	1320.33355521144	1653.65522399851	1487.48042368693	1722.73338599924	1314.45201182538	1621.28967789489	-0.302192900697783	0.00955054340940623	0.136431237426969	marb-1	NC_003282.8	12208190	12209010	-	713	protein_coding	Isochorismatase domain-containing protein && sp|Q4R826|ISOC2_MACFA Isochorismatase domain-containing protein 2 OS=Macaca fascicularis OX=9541 GN=ISOC2 PE=2 SV=1 && PF00857:Isochorismatase family	-	1370	1269	1261	1523	1785	1728	59.4966360573999	57.4039299280792	58.5510550307188	73.0613715987448	65.5140943248798	75.1636010381324
189096	1998.59998727063	1962.05623016945	1820.82478391174	2307.29963952517	2369.96880950456	2342.83764878369	1927.16033378394	2340.0353659378	-0.280040505849042	0.00955871031061065	0.136431237426969	far-6	NC_003282.8	13328359	13329314	+	908	protein_coding	Fatty Acid/Retinol binding protein && sp|P34383|FAR2_CAEEL Fatty-acid and retinol-binding protein 2 OS=Caenorhabditis elegans OX=6239 GN=far-2 PE=3 SV=1 && PF05823:Nematode fatty acid retinoid binding protein (Gp-FAR-1)	-	2047	1937	1739	2125	2844	2350	69.8060989009066	68.8039395453438	63.4049116584396	80.0480088304936	81.9652550484027	80.2666955505096
175167	230.419930139653	287.673706436822	234.539822654531	344.194816813872	316.662499160244	355.911932176926	250.877819743669	338.923082717014	-0.433155889669201	0.00961787239068077	0.137150860291108	nhr-80	NC_003281.10	11985	14869	-	1835	protein_coding	Nuclear Hormone Receptor family && sp|Q9TZ99|NH121_CAEEL Nuclear hormone receptor family member nhr-121 OS=Caenorhabditis elegans OX=6239 GN=nhr-121 PE=2 SV=2 && PF00105:Zinc finger, C4 type (two domains)|PF00104:Ligand-binding domain of nuclear hormone receptor	RXR-like	236	284	224	317	380	357	3.9823305778184	4.9917382560005	4.04130025306076	5.90881837980034	5.41918003232598	6.03372507690208
174140	5077.04930816185	5331.07998935561	4831.10152557145	6029.38112860388	6389.91590410723	5941.83505819182	5079.7436076963	6120.37736363431	-0.268931430563821	0.00965236617638113	0.137517725561048	art-1	NC_003280.10	6970745	6972235	-	1059	protein_coding	putative very-long-chain enoyl-CoA reductase art-1 && sp|Q9N5Y2|TECR_CAEEL Probable very-long-chain enoyl-CoA reductase art-1 OS=Caenorhabditis elegans OX=6239 GN=art-1 PE=3 SV=1 && PF02544:3-oxo-5-alpha-steroid 4-dehydrogenase|PF00240:Ubiquitin family	-	5200	5263	4614	5553	7668	5960	152.043814813876	160.290189854373	144.241688754498	179.353212898492	189.483847759186	174.543495861926
189590	2834.36041184497	2619.45142551275	2735.94891337629	3377.88667226484	3239.95735982902	3261.0306166687	2729.92025024467	3292.95821625419	-0.27040409771077	0.0096676737631855	0.137557987050642	vps-4	NC_003279.8	1053894	1066899	-	1791	protein_coding	Vesicle-fusing ATPase && sp|P46467|VPS4B_MOUSE Vacuolar protein sorting-associated protein 4B OS=Mus musculus OX=10090 GN=Vps4b PE=1 SV=2 && PF17862:AAA+ lid domain|PF00004:ATPase family associated with various cellular activities (AAA)|PF09336:Vps4 C terminal oligomerisation domain|PF04212:MIT (microtubule interacting and transport) domain	-	2903	2586	2613	3111	3888	3271	50.189494789606	46.5695957557383	48.3006518826515	59.4130534419213	56.8089446604793	56.6419672642909
180986	11991.5999236238	12324.3872754113	10772.0789976331	13634.2407404788	14689.8066715705	14054.0350361292	11696.0220655561	14126.0274827262	-0.272360397618704	0.00969268317420229	0.137716873433458	F46H5.3	NC_003284.9	7230705	7238662	-	1462	protein_coding	putative arginine kinase F46H5.3 && sp|Q10454|KARG1_CAEEL Probable arginine kinase F46H5.3 OS=Caenorhabditis elegans OX=6239 GN=F46H5.3 PE=3 SV=2 && PF02807:ATP:guanido phosphotransferase, N-terminal domain|PF00217:ATP:guanido phosphotransferase, C-terminal catalytic domain	-	12282	12167	10288	12557	17628	14097	260.125599734705	268.414311927976	232.966111739674	293.775767271629	315.530772183132	299.042350413419
187030	120.091743250751	154.979144664908	141.352125260543	211.728672803486	201.664012623102	181.445298756864	138.807671058734	198.279328061151	-0.51483040594512	0.00976362597724092	0.138224040685019	K05F1.10	NC_003280.10	5803675	5805473	-	706	protein_coding	TIL domain-containing protein && - && PF01826:Trypsin Inhibitor like cysteine rich domain	-	123	153	135	195	242	182	5.39463150637695	6.98966341850248	6.33050324507713	9.44729241361586	8.97008825464066	7.99502925676271
180767	13307.7273212011	15313.5601898305	10842.2315338735	14767.8034810267	18167.2609057697	17614.1513100894	13154.5063483017	16849.7385656286	-0.357201411197185	0.00984476349609478	0.139247033543501	act-4	NC_003284.9	4960621	4964413	+	1601	protein_coding	Actin-4 && sp|P10986|ACT4_CAEEL Actin-4 OS=Caenorhabditis elegans OX=6239 GN=act-4 PE=3 SV=2 && PF00022:Actin	-	13630	15118	10355	13601	21801	17668	263.61243819632	304.559774658852	214.125277898342	290.574136763939	356.345381223077	342.254706527477
185021	1081.80204489295	1399.87697991439	1793.60141163933	1837.15340709486	1852.47562008742	1995.89828632551	1425.09347881556	1895.17577116926	-0.411583913863087	0.00992235423545241	0.14012129293731	asah-2	NC_003280.10	10139590	10141406	+	1275	protein_coding	putative acid ceramidase && sp|Q09551|ASAH2_CAEEL Probable acid ceramidase OS=Caenorhabditis elegans OX=6239 GN=asah-2 PE=3 SV=1 && PF02275:Linear amide C-N hydrolases, choloylglycine hydrolase family|PF15508:beta subunit of N-acylethanolamine-hydrolyzing acid amidase	-	1108	1382	1713	1692	2223	2002	26.9085905091686	34.9596754075382	44.4791364039209	45.3907774651368	45.6263081192245	48.6975664376621
183290	6.83448945329479	8.10348468836118	5.23526389853863	21.715761313178	12.4998354931675	28.9116135381817	6.72441268006487	21.0424034481757	-1.63733412757379	0.00996130069527801	0.140262982680548	C37C3.10	NC_003283.11	7862338	7863070	-	372	protein_coding	Uncharacterized protein && - && -	-	7	8	5	20	15	29	0.582661703481836	0.693611971812882	0.444975636302713	1.83892705928117	1.05519899822986	2.41773350175706
260040	1727.17312041121	1770.61140440692	1876.31858123624	2182.43401197439	2119.138777275	2222.2064336761	1791.36770201813	2174.5930743085	-0.279657484113482	0.00997240595984789	0.140293416938273	mev-1	NC_003281.10	10334277	10335168	+	728	protein_coding	Succinate dehydrogenase cytochrome b560 subunit%2C mitochondrial && sp|P41956|C560_CAEEL Succinate dehydrogenase cytochrome b560 subunit, mitochondrial OS=Caenorhabditis elegans OX=6239 GN=mev-1 PE=2 SV=1 && PF01127:Succinate dehydrogenase/Fumarate reductase transmembrane subunit	-	1769	1748	1792	2010	2543	2229	75.2415663043338	77.4425388638663	81.4921534545769	94.4369876899529	91.4115413488508	94.9581094569405
177905	395.424032654913	480.1314677854	253.38677268927	548.322973157745	487.493584233533	569.259701044887	376.314091043194	535.025419478722	-0.506533192548766	0.0100040868539337	0.140612998558069	ech-8	NC_003282.8	10236626	10239176	-	1449	protein_coding	Enoyl-CoA Hydratase && sp|Q6NYL3|ECHP_DANRE Peroxisomal bifunctional enzyme OS=Danio rerio OX=7955 GN=ehhadh PE=2 SV=1 && PF02737:3-hydroxyacyl-CoA dehydrogenase, NAD binding domain|PF00725:3-hydroxyacyl-CoA dehydrogenase, C-terminal domain	-	405	474	242	505	585	571	8.65462015642053	10.5506566395637	5.52912169530924	11.9206638149262	10.5650980443884	12.2214037879922
176773	64440.4483438442	69210.8497877068	72041.4194550104	82183.2986897223	80753.9372200594	82750.0227072308	68564.2391955205	81895.7528723375	-0.256334127810022	0.0100149449114699	0.140639593447912	ant-1.1	NC_003281.10	13463163	13464652	+	1284	protein_coding	ADP/ATP translocase && sp|Q27238|ADT1_ANOGA ADP,ATP carrier protein 1 OS=Anopheles gambiae OX=7165 GN=AGAP006782 PE=2 SV=2 && PF00153:Mitochondrial carrier protein	-	66001	68327	68804	75690	96906	83003	1591.64740699152	1716.31446394839	1774.0172225894	2016.28040309661	1975.02089582326	2004.85115992155
176793	13198.3754899484	15952.722544625	13081.8774296683	16755.8814292482	17186.4404807391	17813.5417482838	14077.6584880806	17251.954552757	-0.293357804306202	0.010040161099195	0.140741704201942	act-5	NC_003281.10	13604412	13606066	-	1270	protein_coding	ACTin && sp|O18499|ACT1_SACKO Actin-1 OS=Saccoglossus kowalevskii OX=10224 PE=2 SV=1 && PF00022:Actin	-	13518	15749	12494	15432	20624	17868	329.587016608807	399.962058976197	325.691893415337	415.619524603293	424.967022566469	436.340568609692
184911	172.81494760474	191.444825762533	170.669603092359	233.444434116664	246.663420398506	252.228904315861	178.309792153211	244.112252943677	-0.453624660940361	0.0103069962120703	0.143839450696206	F23H12.3	NC_003283.11	12345145	12350465	+	1003	protein_coding	Uncharacterized protein && - && -	-	177	189	163	215	296	253	5.46428958895571	6.07757608601946	5.38016803247285	7.3318736889984	7.72283629731379	7.82299330461605
186092	175.744014513295	112.435850051011	186.375394787975	238.873374444958	223.330394144593	228.302051732538	158.18508645076	230.16860677403	-0.540701128313173	0.0103829206035668	0.144770215633376	bath-7	NC_003280.10	1919888	1921118	-	1048	protein_coding	BTB domain-containing protein && sp|P34324|BAT15_CAEEL BTB and MATH domain-containing protein 15 (Fragment) OS=Caenorhabditis elegans OX=6239 GN=bath-15 PE=1 SV=2 && PF00917:MATH domain|PF00651:BTB/POZ domain	ZBTB	180	111	178	220	268	229	5.31829711902178	3.4161051455269	5.62299746821001	7.18023809788029	6.69205593686538	6.77684527335088
176618	497.941374454335	589.528511078276	589.49071497545	623.24234968821	840.822267507068	727.775099409401	558.98686683602	730.613238868226	-0.388117790342074	0.0104390446851288	0.145423494610062	Y56A3A.6	NC_003281.10	11871252	11878803	-	2560	protein_coding	Uncharacterized protein && - && -	-	510	582	563	574	1009	730	6.16867066878203	7.33250812233282	7.2807747941168	7.66918783426151	10.3142404580099	8.8437460902094
177516	104.470053071792	137.75923970214	135.069808582297	197.61342794992	171.6644074395	176.460537802005	125.766367118743	181.912791063809	-0.532030426501542	0.0104552943040948	0.145520626844748	F13B6.3	NC_003282.8	7461966	7465957	-	1356	protein_coding	Uncharacterized protein && - && -	-	107	136	129	182	206	177	2.4433487616299	3.23480981544592	3.14948242402575	4.59080817188688	3.97551669775567	4.04824648280164
177445	1548.50003898936	1533.58447727235	1024.01761855416	1841.4965593575	1737.47713355028	1808.47127442281	1368.70071160529	1795.8149891102	-0.3914334779295	0.0105119712006557	0.146109670290716	cest-4	NC_003282.8	6798911	6802337	-	1923	protein_coding	COesterase domain-containing protein && sp|Q6AW46|EST5A_MOUSE Carboxylesterase 5A OS=Mus musculus OX=10090 GN=Ces5a PE=2 SV=1 && PF00135:Carboxylesterase family	-	1586	1514	978	1696	2085	1814	25.5379053384337	25.39312346729	16.837156120344	30.1664365269163	28.3734944360215	29.2557589408373
174607	121.068098886936	147.888595562592	136.116861362004	241.044950576276	206.663946820369	150.539780836739	135.024518603844	199.416226077795	-0.562091368385702	0.0105255595708599	0.146109670290716	ZK673.1	NC_003280.10	10443146	10445415	+	1058	protein_coding	Uncharacterized protein && sp|Q09662|YS51_CAEEL Uncharacterized protein ZK673.1 OS=Caenorhabditis elegans OX=6239 GN=ZK673.1 PE=3 SV=2 && PF01549:ShK domain-like	-	124	146	130	222	248	151	3.62908709940726	4.4507860837785	4.0678680097541	7.17702988013592	6.13411712543753	4.42633877389666
182581	237.254419592948	241.078669478745	201.034133703883	286.64804933395	312.495887329188	316.033844538055	226.455740925192	305.059260400398	-0.430041722447447	0.0105555777737614	0.146396810750858	C14A4.6	NC_003280.10	10593529	10594776	-	619	protein_coding	Uncharacterized protein && - && -	-	243	238	192	264	375	317	12.1556167431212	12.4009752698759	10.2688012430646	14.587831069296	15.8535552238088	15.8826140861901
179840	2533.6428759	2248.71700102023	2351.68054322355	3116.21174844105	2809.96301886406	2784.48746938419	2378.01347338126	2903.55407889643	-0.287787369429941	0.0105703529159161	0.146472222472668	slrp-1	NC_003283.11	13565863	13566932	+	641	protein_coding	RRM domain-containing protein && - && PF00076:RNA recognition motif. (a.k.a. RRM, RBD, or RNP domain)	-	2595	2220	2246	2870	3372	2793	125.354724501706	111.702907722689	116.000774988628	153.144468453272	137.662479479517	135.134511667738
182092	299.741180308786	348.449841599531	259.669089367516	382.197399111933	417.494505471795	410.744302680374	302.620037091944	403.478735754701	-0.415287106207275	0.0105883658806573	0.146530730750505	C01H6.4	NC_003279.8	7210271	7212522	+	1419	protein_coding	Flavin-containing monooxygenase && sp|Q9SS04|GSOX1_ARATH Flavin-containing monooxygenase FMO GS-OX1 OS=Arabidopsis thaliana OX=3702 GN=FMOGS-OX1 PE=1 SV=1 && PF00743:Flavin-binding monooxygenase-like	-	307	344	248	352	501	412	6.69911378077516	7.81889859134522	5.78600032455858	8.48472392003218	9.2393491988769	9.00467807375989
177613	640.489297337341	612.826029557315	658.59619843616	837.142598623013	774.989800576386	779.616613339933	637.303841776938	797.249670846444	-0.322630946880447	0.0105932582348	0.146530730750505	faah-1	NC_003282.8	8159387	8162010	+	1823	protein_coding	Fatty acid amide hydrolase 1 && sp|Q17449|FAAH1_CAEEL Fatty acid amide hydrolase 1 OS=Caenorhabditis elegans OX=6239 GN=faah-1 PE=1 SV=1 && PF01425:Amidase	-	656	605	629	771	930	782	11.142394861224	10.703806251797	11.4228150507075	14.4658899541018	13.3500327455696	13.3037309965599
176628	1315.15104194116	1290.47993662152	1140.24047710171	1461.47073637688	1519.14667360296	1665.90711111385	1248.6238185548	1548.84150703123	-0.310728087634038	0.0106174317078641	0.146735712572296	nft-1	NC_003281.10	11923886	11929378	+	1372	protein_coding	Nitrilase homolog && sp|O76463|NFT1_CAEEL Nitrilase and fragile histidine triad fusion protein NitFhit OS=Caenorhabditis elegans OX=6239 GN=nft-1 PE=1 SV=1 && PF00795:Carbon-nitrogen hydrolase|PF01230:HIT domain	-	1347	1274	1089	1346	1823	1671	30.4000892365152	29.9491740686348	26.2774329550029	33.5558617240085	34.771114278113	37.772498177697
179709	1510.42216917815	1533.58447727235	1796.74256997846	2076.02678153982	1988.30716577985	1915.14515885679	1613.58307214299	1993.15970205882	-0.304872239473524	0.0106535171847056	0.147058261137261	atn-1	NC_003283.11	12478411	12484449	+	3253	protein_coding	AcTiniN && sp|P18091|ACTN_DROME Alpha-actinin, sarcomeric OS=Drosophila melanogaster OX=7227 GN=Actn PE=1 SV=2 && PF00435:Spectrin repeat|PF00307:Calponin homology (CH) domain|PF08726:Ca2+ insensitive EF hand	-	1547	1514	1716	1912	2386	1921	14.7254177579615	15.0110594612969	17.4639463501451	20.1039442959201	19.1943065731496	18.3145677004528
180264	12052.1339730673	17396.1557547394	3888.75402383449	28975.3403201735	30240.4353474371	24254.8498541525	11112.3479172137	27823.5418405877	-1.32413914421166	0.0106595207773215	0.147058261137261	Y39B6A.1	NC_003283.11	19201016	19203607	-	2384	protein_coding	Uncharacterized protein && - && -	-	12344	17174	3714	26686	36289	24329	160.328613207939	232.345754270982	51.5756626611509	382.872944452171	398.340808674383	316.498297146205
178417	432.525546829942	335.281678980944	241.869192112485	509.234602794025	435.82759752844	473.552290711596	336.558805974457	472.871497011354	-0.48875660867616	0.0107406743226744	0.147978510879334	Y41E3.8	NC_003282.8	15028358	15028978	-	478	protein_coding	Uncharacterized protein && - && PF10961:Selenoprotein SelK_SelG	-	443	331	231	469	523	475	28.6970466488322	22.3341603852677	15.9990152212405	33.5600341191074	28.6325378381601	30.8190383610209
189726	698.094279872254	574.334477287599	629.278720604343	841.485750885649	739.990261195517	841.427649180184	633.902492588065	807.634553753783	-0.348433006448095	0.0107450926872091	0.147978510879334	smi-1	NC_003281.10	1878365	1880866	+	892	protein_coding	Gem-associated protein 2 && - && PF04938:Survival motor neuron (SMN) interacting protein 1 (SIP1)	-	715	567	601	775	888	844	24.8200448257685	20.5015991511576	22.3058504393431	29.7176385196615	26.0515856710955	29.3447870759107
173100	653.181920607745	520.648891227206	566.45555382188	745.936401107665	703.324077082225	774.631852385074	580.095455218944	741.297443524988	-0.353015498074128	0.0110149725901027	0.151032220321985	popl-4	NC_003279.8	12213106	12215198	+	720	protein_coding	Ribonuclease P protein subunit p29 && sp|Q5M882|RPP29_RAT Ribonuclease P protein subunit p29 OS=Rattus norvegicus OX=10116 GN=Pop4 PE=2 SV=1 && PF01868:Domain of unknown function UPF0086	-	669	514	541	687	844	777	28.771002544071	23.0250274143051	24.8756213214427	32.6363579845925	30.6758073218733	33.4689349751852
173111	1.95271127236994	3.03880675813544	3.14115833912318	14.1152448535657	9.99986839453401	12.9603784826332	2.71089212320952	12.3584972435776	-2.18829938504734	0.0110458011401617	0.151322652126267	clec-17	NC_003279.8	12430028	12431500	-	1329	protein_coding	C-type LECtin && sp|P22897|MRC1_HUMAN Macrophage mannose receptor 1 OS=Homo sapiens OX=9606 GN=MRC1 PE=1 SV=1 && PF00431:CUB domain|PF00059:Lectin C-type domain	-	2	3	3	13	12	13	0.0465979046963868	0.0728057713076727	0.0747317998666408	0.334576796790208	0.236288353553954	0.303369378441066
174800	23576.0595469585	26617.9213300944	14557.1747962765	28428.1031350814	30252.9351829302	28540.7473231402	21583.7185577765	29073.9285470506	-0.42977405640724	0.0111231787113625	0.151984478455081	alh-8	NC_003280.10	11729055	11731198	+	1771	protein_coding	putative methylmalonate-semialdehyde dehydrogenase [acylating]%2C mitochondrial && sp|P52713|MMSA_CAEEL Probable methylmalonate-semialdehyde dehydrogenase [acylating], mitochondrial OS=Caenorhabditis elegans OX=6239 GN=alh-8 PE=3 SV=1 && PF00171:Aldehyde dehydrogenase family	-	24147	26278	13903	26182	36304	28628	422.188106903205	478.567586607227	259.895721400811	505.663614765359	536.441006158707	501.332451645242
177717	652.20556497156	712.093716989739	493.161859242339	775.252678880456	775.823122942597	891.275258728773	619.153713734546	814.117020183942	-0.394425131011446	0.0111451145986274	0.152019363125278	bre-1	NC_003282.8	8987266	8990444	+	1796	protein_coding	GDP-mannose 4%2C6 dehydratase 1 && sp|Q18801|GMD1_CAEEL GDP-mannose 4,6 dehydratase 1 OS=Caenorhabditis elegans OX=6239 GN=bre-1 PE=1 SV=3 && PF16363:GDP-mannose 4,6 dehydratase	-	668	703	471	714	931	894	11.5167914944657	12.6246261428604	8.68207919686759	13.597821223874	13.5652999055287	15.4377696646252
176640	255.805176680462	287.673706436822	255.480878248685	350.709545207825	360.828584569435	340.957649312349	266.319920455323	350.831926363203	-0.398007862378031	0.0111617007269967	0.152113325459314	php-3	NC_003281.10	12074218	12077556	-	1270	protein_coding	Homeobox protein php-3 && sp|Q9XW88|PHP3_CAEEL Homeobox protein php-3 OS=Caenorhabditis elegans OX=6239 GN=php-3 PE=2 SV=2 && PF00046:Homeodomain	Homeobox	262	284	244	323	433	342	6.3879122911309	7.21247220453616	6.36055882770467	8.69913857224362	8.92216450597755	8.35171672624327
181494	2296.38845630705	2420.9160506479	1943.32995913754	2727.49962093516	2967.46094607797	2581.10922242594	2220.2114886975	2758.68992981302	-0.313391982397972	0.0112652199703663	0.152727951992364	nkb-3	NC_003284.9	13765359	13770558	-	1703	protein_coding	putative sodium/potassium-transporting ATPase subunit beta-3 && sp|Q9XUY5|AT1B3_CAEEL Probable sodium/potassium-transporting ATPase subunit beta-3 OS=Caenorhabditis elegans OX=6239 GN=nkb-3 PE=3 SV=1 && PF00287:Sodium / potassium ATPase beta chain	-	2352	2390	1856	2512	3561	2589	42.7645635006469	45.2639850190397	36.0804954226371	50.4524702150357	54.7196583035077	47.148814007942
177203	24783.8114689193	25254.5100312776	30565.5647452279	33230.5437494907	31283.7549499334	34248.2986164536	26867.9620818083	32920.8657719592	-0.293115846680495	0.0112951594604618	0.153001615973061	rpl-7A	NC_003282.8	4389143	4390590	-	857	protein_coding	60S ribosomal protein L7a && sp|Q966C6|RL7A_CAEEL 60S ribosomal protein L7a OS=Caenorhabditis elegans OX=6239 GN=rpl-7A PE=1 SV=3 && PF01248:Ribosomal protein L7Ae/L30e/S12e/Gadd45 family	-	25384	24932	29192	30605	37541	34353	917.15050865145	938.308887021708	1127.69640706673	1221.4874507316	1146.33371609704	1243.18916922464
182357	266.545088678497	264.376187957784	191.610658686514	317.050115172399	315.829176794032	356.908884367898	240.843978440931	329.929392111443	-0.452903843311281	0.0113419934270916	0.153371128359793	C07A9.9	NC_003281.10	9663290	9667641	-	1060	protein_coding	Uncharacterized protein && sp|P34320|YKT9_CAEEL Uncharacterized protein C07A9.9 OS=Caenorhabditis elegans OX=6239 GN=C07A9.9 PE=4 SV=2 && -	-	273	261	183	292	379	358	7.97476980576837	7.9415299017991	5.71550215414028	9.42224589091309	9.35662870203969	10.474433208523
182971	63.4631163520231	75.9701689533861	90.0465390548644	137.895084338681	124.998354931675	96.7043625242628	76.4932747867579	119.865933931539	-0.649039588165181	0.0113575242746998	0.153448859408219	glc-4	NC_003280.10	7172204	7174943	-	1757	protein_coding	Glutamate-gated ChLoride channel && sp|G5EBR3|GLUCL_CAEEL Glutamate-gated chloride channel alpha OS=Caenorhabditis elegans OX=6239 GN=glc-1 PE=1 SV=1 && PF02932:Neurotransmitter-gated ion-channel transmembrane region|PF02931:Neurotransmitter-gated ion-channel ligand binding domain	-	65	75	86	127	150	97	1.14552077324911	1.37676252230929	1.62045083171274	2.47234689779964	2.23411512431136	1.7121954679293
3565504	2579.53159080069	2687.31810977778	2204.04610128476	2882.76731432438	3129.12548512293	3188.25310672776	2490.29860062108	3066.71530205836	-0.300410683885779	0.0113907273745415	0.153628463347941	gpd-2	NC_003284.9	3113443	3114689	-	1152	protein_coding	Glyceraldehyde-3-phosphate dehydrogenase 2 && sp|P17329|G3P2_CAEEL Glyceraldehyde-3-phosphate dehydrogenase 2 OS=Caenorhabditis elegans OX=6239 GN=gpd-2 PE=3 SV=2 && PF02800:Glyceraldehyde 3-phosphate dehydrogenase, C-terminal domain|PF00044:Glyceraldehyde 3-phosphate dehydrogenase, NAD binding domain	-	2642	2653	2105	2655	3755	3198	71.0136292240615	74.2769914033944	60.4935107227782	78.8296310490294	85.2989162423239	86.0952815722669
180568	3407.48117028555	3547.30042233011	3467.83880639199	3984.84220096817	4119.1124561818	4414.50430162305	3474.20679966921	4172.81965292434	-0.264377671926666	0.0114807635662681	0.154316415853026	T02C5.1	NC_003284.9	2694923	2698273	+	1375	protein_coding	TNFR-Cys domain-containing protein && - && PF00020:TNFR/NGFR cysteine-rich region	-	3490	3502	3312	3670	4943	4428	78.5930427424829	82.1453486006729	79.7437763440969	91.2937010332008	94.074942892076	99.8753431430783
176468	137.666144702081	170.173178455585	67.0113779012945	193.270275687285	179.997631101612	228.302051732538	124.95023368632	200.523319507145	-0.680375265013512	0.0115240965052128	0.154447900141836	D2045.8	NC_003281.10	10482288	10483943	+	875	protein_coding	BTB domain-containing protein && sp|Q9H3F6|BACD3_HUMAN BTB/POZ domain-containing adapter for CUL3-mediated RhoA degradation protein 3 OS=Homo sapiens OX=9606 GN=KCTD10 PE=1 SV=1 && PF02214:BTB/POZ domain	ZBTB	141	168	64	178	216	229	4.98967700751498	6.19256768434541	2.42148113122171	6.95807966613496	6.4599885642488	8.11672439596768
178997	32381.8110297107	33154.3946668437	22428.9175941192	34712.6444591151	38117.8316752312	40457.3168618259	29321.7077635579	37762.5976653907	-0.364983503664949	0.0115416939947898	0.154447900141836	crt-1	NC_003283.11	6098992	6100542	-	1401	protein_coding	Calreticulin && sp|P27798|CALR_CAEEL Calreticulin OS=Caenorhabditis elegans OX=6239 GN=crt-1 PE=1 SV=1 && PF00262:Calreticulin family	-	33166	32731	21421	31970	45742	40581	733.020862389766	753.512866093823	506.186751627328	780.51624866886	854.403591656207	898.334295290229
187232	98.611919254682	123.578141497508	78.5289584780794	178.06924276806	134.164900959998	145.55501988188	100.239673076757	152.596387869979	-0.602722824053932	0.0115477291995847	0.154447900141836	K09F6.4	NC_003280.10	2262197	2265665	-	2707	pseudogene	- && - && PF02206:Domain of unknown function	-	101	122	75	164	161	146	1.15529925184546	1.45358726120963	0.917238289829752	2.07220653920623	1.55640877729301	1.67269966685896
191042	36.1251585388439	33.4268743394899	27.2233722724009	61.8899197425574	53.3326314375147	59.8171314583069	32.2584683835782	58.3465608794597	-0.851173923919608	0.0115496230311344	0.154447900141836	fbxa-21	NC_003281.10	1236015	1237048	+	928	pseudogene	- && - && PF01827:FTH domain	-	37	33	26	57	64	60	1.23456830152771	1.14692626158068	0.927544041879276	2.10089490113135	1.80475414869658	2.00519514563085
175263	97.635563618497	107.371172120786	144.493283599666	163.953997914494	169.997762707078	177.457489992977	116.500006446316	170.46975020485	-0.551051593351444	0.0117149505672312	0.156259111052372	Y34F4.4	NC_003281.10	1023221	1024561	-	838	protein_coding	Uncharacterized protein && - && PF06653:Tight junction protein, Claudin-like	-	100	106	138	151	204	178	3.69502478171229	4.07972960509033	5.45185423991315	6.16325839939987	6.3704806346593	6.58763235751564
176284	49914.2291886842	54372.3563877315	56246.6282731193	65141.8549992058	61903.3519739966	64518.7579909298	53511.0712831783	63854.6549880441	-0.254952652657071	0.0118992464626139	0.158179305095391	far-2	NC_003281.10	9081828	9082511	+	612	protein_coding	Fatty-acid and retinol-binding protein 2 && sp|P34383|FAR2_CAEEL Fatty-acid and retinol-binding protein 2 OS=Caenorhabditis elegans OX=6239 GN=far-2 PE=3 SV=1 && PF05823:Nematode fatty acid retinoid binding protein (Gp-FAR-1)	-	51123	53678	53719	59995	74285	64716	2586.58219126095	2828.87942674541	2905.93346040356	3353.05813389096	3176.40416351458	3279.54515232657
181317	318.2919373963	319.074709604222	340.292153405011	386.540551374569	417.494505471795	471.558386329653	325.886266801844	425.197814392006	-0.384303498367631	0.0120353970902119	0.158911817135576	F38B2.4	NC_003284.9	11286578	11287717	-	774	protein_coding	Adenylate kinase isoenzyme 1 && sp|Q20140|KAD1_CAEEL Adenylate kinase isoenzyme 1 OS=Caenorhabditis elegans OX=6239 GN=F38B2.4 PE=2 SV=1 && PF00406:Adenylate kinase	-	326	315	325	356	501	473	13.0418143419434	13.1262033037845	13.9011768550382	15.732092268393	16.9388068646076	18.9528074505553
177152	35.1488029026589	41.5303590278511	16.7528444753236	49.9462510203095	62.4991774658375	66.7957967951094	31.1440021352779	59.7470750937521	-0.938935023842233	0.0120732643541484	0.159043499129949	clec-72	NC_003282.8	3944816	3947362	+	1482	protein_coding	C-type lectin domain-containing protein && - && PF00059:Lectin C-type domain	-	36	41	16	46	75	67	0.752169417103215	0.892288275479933	0.357421725677969	1.0616639621599	1.32433882368929	1.40210316435834
180094	358.322518479884	436.575237585459	286.892461639917	412.599464950383	515.826544684713	550.317609416423	360.596739235087	492.91453968384	-0.451509142243844	0.0121184616803222	0.159337963049064	oac-6	NC_003283.11	16302717	16306159	+	2218	protein_coding	NRF domain-containing protein && sp|Q09225|NRF6_CAEEL Nose resistant to fluoxetine protein 6 OS=Caenorhabditis elegans OX=6239 GN=nrf-6 PE=1 SV=3 && PF01757:Acyltransferase family	-	367	431	274	380	619	552	5.12349004290572	6.26736895089625	4.08976344969008	5.86002545311059	7.30323303048971	7.71846441629304
179100	2329.58454793734	2914.21568105189	4593.42054457779	4650.43028521708	4434.94163297583	4442.41896297026	3279.07359118901	4509.26362705439	-0.45972628978125	0.0121425715083027	0.159458267824294	fat-7	NC_003283.11	7151353	7153146	-	1126	protein_coding	Delta(9)-fatty-acid desaturase fat-7 && sp|G5EGH6|FAT7_CAEEL Delta(9)-fatty-acid desaturase fat-7 OS=Caenorhabditis elegans OX=6239 GN=fat-7 PE=1 SV=1 && -	-	2386	2877	4387	4283	5322	4456	65.613532950628	82.4083094095145	128.984763645315	130.102946239044	123.686565631231	122.732664297928
183141	140.595211610636	184.354276660217	152.869705837328	248.645467035889	214.16384811627	207.366055722131	159.273064702727	223.39179029143	-0.487019845197719	0.0122715493802557	0.160528488348182	ugt-21	NC_003282.8	9500311	9502574	+	1693	protein_coding	UDP-glucuronosyltransferase && - && PF00201:UDP-glucoronosyl and UDP-glucosyl transferase	-	144	182	146	229	257	208	2.63370366484811	3.46724047102919	2.85499311977235	4.62653627661087	3.97248454525565	3.81030505798631
181001	943.159544554681	1185.13463567282	915.124129464552	1232.36945452285	1281.64979923278	1326.94336618344	1014.47276989735	1280.32087331302	-0.335849443051464	0.0123176164224571	0.160546745460585	acl-12	NC_003284.9	7439400	7442577	-	1504	protein_coding	Putative 1-acyl-sn-glycerol-3-phosphate acyltransferase acl-12 && sp|Q11087|PLC12_CAEEL Putative 1-acyl-sn-glycerol-3-phosphate acyltransferase acl-12 OS=Caenorhabditis elegans OX=6239 GN=acl-12 PE=3 SV=1 && PF16076:Acyltransferase C-terminus	-	966	1170	874	1135	1538	1331	19.887979527888	25.090398488351	19.2385689733815	25.81222682745	26.7605201263846	27.4462863213494
180397	10495.8230889884	10403.8614042697	10409.7987358542	12495.2490596026	11239.01875309	14885.4931633997	10436.4944097041	12873.2536586974	-0.302674043223102	0.0124661362111557	0.16177152703846	col-19	NC_003284.9	421707	422691	+	932	protein_coding	Cuticle collagen 19 && sp|P18835|COL19_CAEEL Cuticle collagen 19 OS=Caenorhabditis elegans OX=6239 GN=col-19 PE=3 SV=2 && PF01484:Nematode cuticle collagen N-terminal domain|PF01391:Collagen triple helix repeat (20 copies)	-	10750	10271	9942	11508	13487	14931	357.152690408317	355.440040939689	353.156346076658	422.339195629467	378.691446835114	496.851211938777
176398	4160.25136578416	4088.20802527822	3722.27263186097	4983.76722137436	4633.27235613409	4773.40709037289	3990.24400764111	4796.81555596045	-0.265431348657363	0.012468556431818	0.16177152703846	K11H3.3	NC_003281.10	9851854	9853826	+	1532	protein_coding	Putative tricarboxylate transport protein%2C mitochondrial && sp|P34519|TXTP_CAEEL Putative tricarboxylate transport protein, mitochondrial OS=Caenorhabditis elegans OX=6239 GN=K11H3.3 PE=3 SV=1 && PF00153:Mitochondrial carrier protein	-	4261	4036	3555	4590	5560	4788	86.1220071704057	84.9692775443935	76.822778065912	102.478171513754	94.9734200182235	96.9278873319878
180111	49613.5116527393	59525.1597139431	43464.2079384474	61602.1859051578	63429.9985488954	64350.2730706556	50867.6264350433	63127.4858415696	-0.311519200613665	0.0125478488819268	0.162397324721042	cpl-1	NC_003283.11	16592572	16595346	-	1190	protein_coding	Cathepsin L-like && sp|O45734|CPL1_CAEEL Cathepsin L-like OS=Caenorhabditis elegans OX=6239 GN=cpl-1 PE=1 SV=1 && PF08246:Cathepsin propeptide inhibitor domain (I29)|PF00112:Papain family cysteine protease	-	50815	58765	41511	56735	76117	64547	1322.22797839421	1592.72689062744	1154.84953168824	1630.72806451655	1673.86624981252	1682.21875669961
176707	8034.43053016612	9754.56969361478	9027.68906664001	11427.9193910599	10015.701519492	11309.4256543839	8938.8964301403	10917.682188312	-0.288439728662582	0.0126619697967376	0.163469677556894	cox-5A	NC_003281.10	12905491	12906619	+	744	protein_coding	Cytochrome c oxidase subunit 5A%2C mitochondrial && sp|P55954|COX5A_CAEEL Cytochrome c oxidase subunit 5A, mitochondrial OS=Caenorhabditis elegans OX=6239 GN=cox-5A PE=1 SV=2 && PF02284:Cytochrome c oxidase subunit Va	-	8229	9630	8622	10525	12019	11344	342.480225568002	417.467705534879	383.657993620199	483.867682473357	422.747891990821	472.87532489538
6418757	504.77586390763	446.70459344591	450.232695274322	591.754495784101	571.659143220861	613.125597447646	467.237717542621	592.179745484203	-0.341216727517071	0.0127050592822266	0.163891085444906	R02D5.8	NC_003283.11	14518351	14519368	-	863	protein_coding	ATP synthase subunit s%2C mitochondrial && - && -	-	517	441	430	545	686	615	18.5498807251185	16.4815224796997	16.4955510505173	21.600467670838	20.8017259757647	22.1012934243808
176429	225.538151958728	197.522439278804	161.24612807499	252.988619298524	313.329209695399	247.244143361002	194.768906437507	271.187324118308	-0.478650082231258	0.0127779946921679	0.164503231111557	nac-3	NC_003281.10	10152795	10157925	+	2290	protein_coding	Sodium-dependent high-affinity dicarboxylate transporter 3 && sp|Q21339|NAD3_CAEEL Sodium-dependent high-affinity dicarboxylate transporter 3 OS=Caenorhabditis elegans OX=6239 GN=nac-3 PE=2 SV=3 && PF00939:Sodium:sulfate symporter transmembrane region	-	231	195	154	233	376	248	3.1234738305428	2.74643080978747	2.22635495655108	3.48014938406669	4.29673345794488	3.35868727508054
186091	128.878943976416	118.513463567282	120.411069666388	186.755547293331	166.664473242233	167.487968083259	122.601159070029	173.635996206275	-0.500453415404268	0.0128520786271752	0.164882362233853	bath-6	NC_003280.10	1918319	1919439	-	924	pseudogene	- && sp|P34324|BAT15_CAEEL BTB and MATH domain-containing protein 15 (Fragment) OS=Caenorhabditis elegans OX=6239 GN=bath-15 PE=1 SV=2 && PF00651:BTB/POZ domain|PF00917:MATH domain	ZBTB	132	117	115	172	200	168	4.42347252439272	4.08397828208656	4.12035881407577	6.36698641564103	5.66427167880962	5.638851803471
172115	1513.3512360867	1499.14466734682	1555.92043064568	1829.55289063525	1744.97703484618	1974.9622903151	1522.80544469307	1849.83073859884	-0.280455533872158	0.0129031045600477	0.164882362233853	F28B3.6	NC_003279.8	4950583	4951481	-	737	protein_coding	Uncharacterized protein && - && PF08560:Protein of unknown function (DUF1757)	-	1550	1480	1486	1685	2094	1981	65.1216782763378	64.7684883312925	66.7514170808818	78.2005603323353	74.352442628052	83.3624285274332
186633	387.613187565433	419.355332622691	372.75078957595	527.692999910226	509.159965755023	472.555338520624	393.239769921358	503.136101395291	-0.355288601429671	0.0129398279881256	0.164882362233853	slcf-1	NC_003284.9	10529294	10533040	+	2235	protein_coding	SoLute Carrier Family && - && PF07690:Major Facilitator Superfamily	-	397	414	356	486	611	474	5.50014771601224	5.97437318540036	5.27328979569046	7.43765773828995	7.15401314558271	6.57739894928362
178895	666.850899514335	654.356388585166	579.020187178372	820.85577763813	849.988813535391	725.781195027457	633.409158425958	798.875262066992	-0.334936364833664	0.0129403736170702	0.164882362233853	mlk-1	NC_003283.11	5056378	5064811	-	3616	protein_coding	Mitogen-activated protein kinase kinase kinase mlk-1 && sp|A0A0K3AV08|MLK1_CAEEL Mitogen-activated protein kinase kinase kinase mlk-1 OS=Caenorhabditis elegans OX=6239 GN=mlk-1 PE=1 SV=1 && -	-	683	646	553	756	1020	728	5.84862337918185	5.76200498376305	5.06297610606465	7.15106657543918	7.38172396549293	6.24390559211778
174603	5235.21892122381	4317.13146772442	6057.20033060919	7124.94128685371	6379.08271334649	6162.16149239658	5203.18357318581	6555.39516419893	-0.333257821399155	0.0129897156538198	0.165118865272138	gpd-1	NC_003280.10	10394129	10395349	+	1121	protein_coding	Glyceraldehyde-3-phosphate dehydrogenase 1 && sp|P04970|G3P1_CAEEL Glyceraldehyde-3-phosphate dehydrogenase 1 OS=Caenorhabditis elegans OX=6239 GN=gpd-1 PE=3 SV=1 && PF00044:Glyceraldehyde 3-phosphate dehydrogenase, NAD binding domain|PF02800:Glyceraldehyde 3-phosphate dehydrogenase, C-terminal domain	-	5362	4262	5785	6562	7655	6181	148.109382453663	122.624532925774	170.84682762465	200.220278458391	178.700444799241	171.004091422746
179797	3262.00418049399	3913.98310447845	3590.34398161779	4269.3186741708	4863.26932920837	4098.47045708499	3588.77708886341	4410.35282015472	-0.297652813320554	0.0130248463944359	0.165163896962912	clec-41	NC_003283.11	13134903	13138101	-	2722	protein_coding	C-type LECtin && sp|P22897|MRC1_HUMAN Macrophage mannose receptor 1 OS=Homo sapiens OX=9606 GN=MRC1 PE=1 SV=1 && PF00431:CUB domain|PF00059:Lectin C-type domain	-	3341	3864	3429	3932	5836	4111	38.0057868949201	45.7845057485127	41.7050390859739	49.4086327207715	56.1065046182962	46.8395513234317
176216	4968.67383254532	4642.28379084491	4579.80885844159	5533.17598259776	5572.42666285408	5821.20384308423	4730.25549394394	5642.26882951202	-0.254314476557242	0.0130368540997371	0.165182627955151	B0303.3	NC_003281.10	8686359	8688166	-	1635	protein_coding	putative 3-ketoacyl-CoA thiolase && sp|P34255|ECHH_CAEEL Probable 3-ketoacyl-CoA thiolase OS=Caenorhabditis elegans OX=6239 GN=B0303.3 PE=3 SV=1 && PF00108:Thiolase, N-terminal domain|PF02803:Thiolase, C-terminal domain	-	5089	4583	4374	5096	6687	5839	96.3775912761111	90.4069116251116	88.5666442992001	106.607831602569	107.028543968712	110.757740821143
3565340	0.97635563618497	3.03880675813544	1.04705277970773	8.68630452527121	6.66657892968934	14.9542828645767	1.68740505800938	10.1023887731791	-2.57859821410498	0.0130796169315206	1	Y14H12A.2	NC_003280.10	3988700	3989677	-	486	protein_coding	Uncharacterized protein && - && PF06653:Tight junction protein, Claudin-like	-	1	3	1	8	8	15	0.0637125672237634	0.199092325242587	0.0681197270389339	0.563029519384851	0.430764364709472	0.957212497502793
190055	13.6689789065896	20.258711720903	21.9881083738622	44.517310692015	39.999473578136	31.902470111097	18.6385996671183	38.8064181270827	-1.06002049085014	0.013157278405635	0.166439571831283	cpt-3	NC_003281.10	2082819	2088314	+	2252	protein_coding	Carn_acyltransf domain-containing protein && sp|Q8HY46|CPT1B_PIG Carnitine O-palmitoyltransferase 1, muscle isoform OS=Sus scrofa OX=9823 GN=CPT1B PE=2 SV=1 && PF00755:Choline/Carnitine o-acyltransferase	-	14	20	21	41	48	32	0.192495695999328	0.286438336494663	0.308716667033463	0.622720148937752	0.557774816826297	0.440691792811233
179866	5398.2703124667	6322.74392809381	5720.04933554331	6508.21366555946	7269.07100046001	7381.43402195507	5813.68785870127	7052.90622932485	-0.278871824586467	0.0132230621585952	0.16713694844458	F35E12.6	NC_003283.11	13734314	13736154	-	1126	protein_coding	CUB_2 domain-containing protein && - && PF02408:CUB-like domain	-	5529	6242	5463	5994	8723	7404	152.044100454326	178.794809639968	160.62087161941	182.077296230873	202.727905298991	203.930127123398
178455	363.204296660809	439.614044343594	195.798869805345	418.028405278677	506.65999865639	547.326752843508	332.872403603249	490.671718926192	-0.55961529508321	0.0132508415783649	0.167184294323248	Y7A9D.1	NC_003282.8	16381378	16382215	-	563	protein_coding	Uncharacterized protein && - && -	-	372	434	187	385	608	549	20.4595425462143	24.8628476077367	10.9961936638586	23.3899763259546	28.2605907191991	30.2424742816708
180885	1658.82822587826	1870.89202742539	1808.26015055524	2321.41488437873	2108.30558651425	2072.66360503033	1779.3268012863	2167.46135864111	-0.284508000135064	0.0132798830179025	0.167315859452866	C15H9.9	NC_003284.9	6127528	6128275	-	510	protein_coding	Uncharacterized protein && - && -	-	1699	1847	1727	2138	2530	2079	103.153644573731	116.806296088501	112.106638309357	143.38871486475	129.818443029283	126.426374405469
177168	2489.70687227167	2453.32998940135	1666.9080252947	2774.18850775849	2629.96538776244	3202.21043740136	2203.31496232257	2868.7881109741	-0.380493537294791	0.013400904585741	0.168569839079336	C35B1.5	NC_003282.8	4083603	4084209	-	536	protein_coding	Thioredoxin domain-containing protein && sp|Q8VZQ0|NRX3_ARATH Probable nucleoredoxin 3 OS=Arabidopsis thaliana OX=3702 GN=At4g31240 PE=2 SV=1 && PF13905:Thioredoxin-like	-	2550	2422	1592	2555	3156	3212	147.311538358974	145.740039368437	98.3303176245291	163.04352731011	154.084252523606	185.850664104699
176629	839.665847119075	761.727560705951	720.372312438915	1022.81235785069	919.987892297129	948.101533614164	773.921906754647	963.63392792066	-0.315456354066692	0.0134267298675749	0.168759362742613	Y56A3A.7	NC_003281.10	11933990	11947019	-	1899	protein_coding	Uncharacterized protein && - && -	-	860	752	688	942	1104	951	14.0228038951259	12.7721029122448	11.9942374357842	16.9669345924577	15.2135357621563	15.5313398409979
175404	334.889983211445	348.449841599531	387.409528491859	447.344683051468	480.827005303844	447.63153374633	356.916451100945	458.60107403388	-0.36279645373772	0.0134422597512422	0.168819284594063	klf-1	NC_003281.10	2874818	2880676	+	1821	protein_coding	Kruppel-like factor 1 && sp|Q9TZ64|KLF1_CAEEL Kruppel-like factor 1 OS=Caenorhabditis elegans OX=6239 GN=klf-1 PE=1 SV=1 && -	zf-C2H2	343	344	370	412	577	449	5.83237645857601	6.09281554152601	6.72668276559093	7.73864131833248	8.29185919004391	7.64697667692017
172114	1416.69202810439	1467.74366417942	1289.96902459992	1659.0841643268	1617.47871281588	1845.35850548877	1391.46823896124	1707.30712754382	-0.294838642419366	0.0134781608239898	0.168999544912153	F28B3.10	NC_003279.8	4949333	4950410	-	629	protein_coding	Uncharacterized protein && - && PF08560:Protein of unknown function (DUF1757)	-	1451	1449	1232	1528	1941	1851	71.4295873295021	74.2997364750307	64.843915427688	83.0902673551959	80.7534231128632	91.2660266855906
3565397	73.2266727138728	94.2030095021988	84.8112751563258	125.951415616433	114.16516417093	138.576354545078	84.0803191241324	126.230978110813	-0.585329659520792	0.013510416777148	0.169268688152032	C53D6.11	NC_003282.8	9010584	9012342	+	982	protein_coding	Uncharacterized protein && - && -	-	75	93	81	116	137	139	2.36489111538307	3.05450608157313	2.73075476030007	4.0403961538748	3.65085958898754	4.38992077775314
184314	186.483926511329	190.431890176488	161.24612807499	279.047532874338	325.829045188566	178.454442183949	179.387314920936	261.110340082284	-0.543114087426411	0.0136455826023102	0.170628260845698	clec-7	NC_003283.11	7328392	7330002	+	1462	protein_coding	C-type LECtin && sp|Q7Z407|CSMD3_HUMAN CUB and sushi domain-containing protein 3 OS=Homo sapiens OX=9606 GN=CSMD3 PE=2 SV=3 && PF00059:Lectin C-type domain|PF00431:CUB domain	-	191	188	154	257	391	179	4.04526864918814	4.14743902707812	3.48724545177973	6.01261226318457	6.99866870453849	3.79716114946457
180651	113.257253797457	116.487592395192	158.104969735867	180.240818899378	195.830756059624	178.454442183949	129.283271976172	184.842005714317	-0.518148886010835	0.0136515661966945	0.170628260845698	C18B2.3	NC_003284.9	3601831	3604358	+	931	protein_coding	Uncharacterized protein && - && -	-	116	115	151	166	235	179	3.85806626187635	3.98398498310353	5.36953199621826	6.09868011625836	6.60547772468701	5.96288893718281
173852	1536.78377135514	1419.12275604925	1594.66138349487	1819.78079804432	1803.30960048097	1892.21525846444	1516.85597029975	1838.43521899658	-0.277372789813859	0.0137386194529751	0.170899274178722	mdt-4	NC_003280.10	4942107	4943949	-	1078	protein_coding	Mediator of RNA polymerase II transcription subunit 4 && sp|Q23523|MED4_CAEEL Mediator of RNA polymerase II transcription subunit 4 OS=Caenorhabditis elegans OX=6239 GN=mdt-4 PE=3 SV=2 && PF10018:Vitamin-D-receptor interacting Mediator subunit 4	-	1574	1401	1523	1676	2164	1898	45.2113360610009	41.9168759941632	46.7724706124527	53.1780858768158	52.5320739126172	54.6047996070814
172915	3825.36138257271	3700.25369582293	4076.17647140218	4736.20754240413	4370.77581077757	4813.28517801176	3867.26384993261	4640.08951039782	-0.262729273479472	0.0137720332760664	0.171179171131837	cup-2	NC_003279.8	10398990	10400177	-	905	protein_coding	Derlin-1 && sp|Q93561|DERL1_CAEEL Derlin-1 OS=Caenorhabditis elegans OX=6239 GN=cup-2 PE=2 SV=1 && PF04511:Der1-like family	-	3918	3653	3893	4362	5245	4828	134.053212656348	130.187901421005	142.411477699678	164.859709266377	151.664160103588	165.452011921955
178640	564.333557714913	624.981256589856	510.96175649737	653.644415526659	748.323484857628	757.683665138554	566.758856934046	719.88385517428	-0.345538900501895	0.0138118989932062	0.171403043993222	unc-60	NC_003283.11	1475086	1479576	+	717	protein_coding	Actin-depolymerizing factor 2%2C isoform c && sp|Q07749|ADF2_CAEEL Actin-depolymerizing factor 2, isoform c OS=Caenorhabditis elegans OX=6239 GN=unc-60 PE=1 SV=1 && PF00241:Cofilin/tropomyosin-type actin-binding protein	-	578	617	488	602	898	760	24.9614642031979	27.7546363700105	22.5325236016316	28.7180391466989	32.7750401257715	32.8736409184223
187292	733.243082774913	827.568373798886	617.761140027558	863.201512198827	921.654537029551	992.964382207894	726.190865533786	925.940143812091	-0.350513678967611	0.0138407714555504	0.171625566048825	srr-4	NC_003283.11	5019224	5022363	+	1440	protein_coding	Serpentine Receptor%2C class R && - && PF03268:Caenorhabditis protein of unknown function, DUF267	-	751	817	590	795	1106	996	16.1487465699531	18.2990733438592	13.5643406466277	18.8834822399935	20.099196029616	21.4511320690376
259566	211.869173052139	230.949313618294	207.31645038213	277.961744808679	314.16253206161	274.16185251724	216.711645684187	288.762043129176	-0.415531579136751	0.0139666481829254	0.172913057140779	tsen-34	NC_003282.8	4178457	4179537	+	649	protein_coding	tRNA-intron lyase && - && PF01974:tRNA intron endonuclease, catalytic C-terminal domain	-	217	228	198	256	377	275	10.3532430886788	11.3307767722037	10.1001927480779	13.4918876509603	15.2013691122494	13.1413919148689
178818	710.786903142659	578.38621963178	695.24304572593	897.946730299912	829.155754380111	781.610517721877	661.472056166789	836.2376674673	-0.337843262128402	0.0140262492429857	0.173377262116213	coh-4	NC_003283.11	4169912	4175640	-	2053	protein_coding	Rad21_Rec8 domain-containing protein && - && PF04824:Conserved region of Rad21 / Rec8 like protein	-	728	571	664	827	995	784	10.9800370113518	8.97050086195311	10.7075053065622	13.7782483250242	12.6829471409254	11.8435114352494
181339	16.5980458151445	15.1940337906772	10.4705277970773	31.4878539041081	30.8329275498132	31.902470111097	14.0875358009663	31.4077505216728	-1.15344583637488	0.0140576113948325	0.173628104204207	F29G6.1	NC_003284.9	11502267	11509432	+	3838	protein_coding	Uncharacterized protein && sp|P25304|AGRIN_RAT Agrin OS=Rattus norvegicus OX=10116 GN=Agrn PE=1 SV=2 && PF00050:Kazal-type serine protease inhibitor domain|PF07648:Kazal-type serine protease inhibitor domain	-	17	15	10	29	37	32	0.137153004273771	0.126053765070215	0.0862589560732722	0.25844639285468	0.25227998978002	0.258582052478086
185875	1856.05206438763	2448.26531147112	2338.06885708735	2649.32288020772	2721.63084804567	2896.14611477303	2214.12874431537	2755.69994767547	-0.315842067513471	0.014102213729382	0.17390512937035	F46G10.1	NC_003284.9	13310227	13311755	-	646	protein_coding	BTB domain-containing protein && sp|Q9Y597|KCTD3_HUMAN BTB/POZ domain-containing protein KCTD3 OS=Homo sapiens OX=9606 GN=KCTD3 PE=1 SV=2 && PF02214:BTB/POZ domain	-	1901	2417	2233	2440	3266	2905	91.1194255140772	120.673988108414	114.436712588666	129.191742505289	132.303006532235	139.465564535539
174652	14607.2566729633	11683.1990494447	14107.9891537819	15337.8422154976	15738.9595306303	19255.134616429	13466.1482920633	16777.3121208523	-0.317164090308647	0.0141430183321084	0.1741345255553	col-80	NC_003280.10	10707201	10708287	+	1040	protein_coding	Putative cuticle collagen 80 && sp|Q09456|COL80_CAEEL Putative cuticle collagen 80 OS=Caenorhabditis elegans OX=6239 GN=col-80 PE=3 SV=1 && PF01484:Nematode cuticle collagen N-terminal domain|PF01391:Collagen triple helix repeat (20 copies)	-	14961	11534	13474	14126	18887	19314	445.439429867381	357.697694667668	428.916123299597	464.582995858603	475.242959897374	575.959913968571
175184	951.946745280346	985.586325221929	1074.27615198013	1244.3131232451	1154.98479956868	1307.00432236401	1003.93640749413	1235.43408172593	-0.299122301795868	0.0142484726638897	0.175134108270906	mxl-2	NC_003281.10	186949	188131	-	698	protein_coding	Max-like protein homolog 2 && - && PF00010:Helix-loop-helix DNA-binding domain	bHLH	975	973	1026	1146	1386	1311	43.2524354999718	44.9600671327908	48.6632495870857	56.1573547633434	51.962957201082	58.2506317033347
174141	4483.42508136138	4287.75633572911	4366.21009138122	5284.53051556188	4999.934197267	5319.73689102543	4379.1305028239	5201.4005346181	-0.248143804972165	0.0142627315189716	0.175134108270906	sod-1	NC_003280.10	6972706	6973887	-	720	protein_coding	Superoxide dismutase [Cu-Zn] && sp|P34697|SODC_CAEEL Superoxide dismutase [Cu-Zn] OS=Caenorhabditis elegans OX=6239 GN=sod-1 PE=1 SV=2 && PF00080:Copper/zinc superoxide dismutase (SODC)	-	4592	4233	4170	4867	6000	5336	197.483473366777	189.62050786917	191.740001682839	231.209831602637	218.07445963417	229.845864900371
176590	412.998434106243	379.85084476693	389.503634051274	505.977238597048	454.160689585086	561.284083517113	394.117637641482	507.140670566416	-0.362542929199407	0.0142688633412098	0.175134108270906	Y66D12A.7	NC_003281.10	11579234	11580478	-	598	protein_coding	Glutamyl-tRNA(Gln) amidotransferase subunit C%2C mitochondrial && sp|Q9BI40|GATC_CAEEL Glutamyl-tRNA(Gln) amidotransferase subunit C, mitochondrial OS=Caenorhabditis elegans OX=6239 GN=Y66D12A.7 PE=3 SV=1 && PF02686:Glu-tRNAGln amidotransferase C subunit	-	423	375	372	466	545	563	21.9028463958643	20.2255163185404	20.5944844328143	26.6539869214472	23.8496148161785	29.1985026913845
184472	7.81084508947976	10.1293558604515	7.32936945795408	18.4583971162013	21.6663815214904	26.9177091562381	8.42319013596178	22.3474959313099	-1.40839195517718	0.0143207921684105	0.175563649940964	cyp-13A11	NC_003281.10	13021006	13024045	+	1653	protein_coding	CYtochrome P450 family && sp|Q09653|C13AA_CAEEL Putative cytochrome P450 CYP13A10 OS=Caenorhabditis elegans OX=6239 GN=cyp-13A10 PE=3 SV=3 && PF00067:Cytochrome P450	-	8	10	7	17	26	27	0.14985750838838	0.195117705319413	0.14019559067541	0.351765720595708	0.411610595316764	0.50657561573832
177016	315.362870487745	370.734424492524	281.657197741378	419.114193344336	434.994275162229	411.741254871346	322.584830907216	421.949907792637	-0.387482239944286	0.0143262445444622	0.175563649940964	lin-1	NC_003282.8	2275861	2300286	-	1739	protein_coding	ETS domain-containing protein && sp|P19419|ELK1_HUMAN ETS domain-containing protein Elk-1 OS=Homo sapiens OX=9606 GN=ELK1 PE=1 SV=2 && PF00178:Ets-domain	ETS	323	366	269	386	522	413	5.75127738795396	6.78814384605143	5.12108360822771	7.59215682278038	7.85519502673055	7.36552724070407
177798	532.113821720809	607.761351627089	448.138589714907	669.931236511542	642.49154434881	735.750716937175	529.337921020935	682.724499265842	-0.366456055835411	0.0143426419062603	0.175627385590631	F58G6.7	NC_003282.8	9654317	9655588	+	828	protein_coding	Copper transporter && - && PF04145:Ctr copper transporter family	-	545	600	428	617	771	738	20.3810962325582	23.3717077458689	17.1128601230852	25.487795552805	24.3674504895573	27.6426322104937
179122	846.500336572369	967.353484673116	994.70014072234	1163.96480638634	1127.48516148371	1166.43406343698	936.184653989275	1152.62801043568	-0.300152332982852	0.014593608414654	0.178353188100012	F10G2.1	NC_003283.11	7332553	7333424	+	755	protein_coding	UPF0376 protein F10G2.1 && sp|Q22957|U376C_CAEEL UPF0376 protein F10G2.1 OS=Caenorhabditis elegans OX=6239 GN=F10G2.1 PE=1 SV=2 && PF01579:Domain of unknown function (DUF19)	-	867	955	950	1072	1353	1170	35.5576884113105	40.7967862758683	41.6567920183785	48.5652111528729	46.8961182333826	48.0609421924979
175418	1009.55172781526	1053.45300948695	1043.9116213686	1216.08263353797	1315.81601624743	1245.19328652376	1035.63878622361	1259.03064543639	-0.282268338833863	0.0145995158578257	0.178353188100012	nipa-1	NC_003281.10	3112428	3127124	-	1646	protein_coding	NIPA1 (NonImprinted gene in Prader-Willi/Angelman syndrome region 1) homolog && sp|Q3SWX0|NIPA2_BOVIN Magnesium transporter NIPA2 OS=Bos taurus OX=9913 GN=NIPA2 PE=2 SV=1 && PF05653:Magnesium transporter NIPA	-	1034	1040	997	1120	1579	1249	19.4514545149177	20.3785388559362	20.0527756858439	23.2737111172207	25.1037354869275	23.5334705127242
176857	3148.74692669653	3349.7779830513	3066.81759176393	3856.71920922042	3627.45226011721	3970.86057664061	3188.44750050392	3818.34401532608	-0.259936740911578	0.0146516596797145	0.178696435236583	spl-1	NC_003282.8	379885	383185	-	1798	protein_coding	Sphingosine-1-phosphate lyase && sp|Q9Y194|SGPL_CAEEL Sphingosine-1-phosphate lyase OS=Caenorhabditis elegans OX=6239 GN=spl-1 PE=1 SV=1 && PF00282:Pyridoxal-dependent decarboxylase conserved domain	-	3225	3307	2929	3552	4353	3983	55.5394283860765	59.3217618306518	53.9310471198888	67.571057736897	63.3556033006147	68.7027291617005
173579	1378.61415829318	1479.89889121196	1202.01659110447	1795.89346059982	1522.4799630678	1726.72119476313	1353.5098802032	1681.69820614358	-0.312554902030671	0.0147639480662557	0.179697372332445	F54A3.5	NC_003280.10	2224359	2225708	-	446	protein_coding	MICOS complex subunit Mic10 && sp|Q9N4K0|MIC10_CAEEL MICOS complex subunit Mic10 OS=Caenorhabditis elegans OX=6239 GN=F54A3.5 PE=3 SV=2 && PF04418:Domain of unknown function (DUF543)	-	1412	1461	1148	1654	1827	1732	98.0304987244341	105.65374377369	85.2150292990545	126.846384803923	107.198754552008	120.438794349473
171921	206.987394871214	174.224920799765	175.904866990898	248.645467035889	232.496940172916	276.155756899183	185.705727553959	252.432721369329	-0.44125300403915	0.0148437103040192	0.18021551070344	Y47G6A.19	NC_003279.8	3523313	3529962	-	1756	protein_coding	Peptidase_M14 domain-containing protein && sp|Q9XU75|SURO1_CAEEL Putative carboxypeptidase suro-1 OS=Caenorhabditis elegans OX=6239 GN=suro-1 PE=1 SV=2 && PF02244:Carboxypeptidase activation peptide|PF00246:Zinc carboxypeptidase	-	212	172	168	229	279	277	3.73828771423621	3.15917343425936	3.16733455197886	4.46055006623132	4.15782056295673	4.89224984202054
178325	191.365704692254	172.199049627675	171.716655872067	244.302314773253	235.83022963776	241.262430215171	178.427136730665	240.464991542061	-0.429609380505963	0.014930634238518	0.180951131904353	Y45F10B.13	NC_003282.8	13549605	13561729	-	2200	protein_coding	Uncharacterized protein && - && -	-	196	170	164	225	283	242	2.75863831975764	2.49227392599129	2.46791578359599	3.4981407923144	3.36627665871656	3.41150534109995
189237	825.996868212485	1029.14255542187	713.042942980961	1111.84697923472	1005.82009601688	1195.34567697517	856.060788871772	1104.33758407559	-0.366836088137832	0.0149389083141743	0.180951131904353	dct-11	NC_003284.9	5838039	5839778	-	915	protein_coding	DAF-16/FOXO Controlled%2C germline Tumor affecting && - && -	-	846	1016	681	1024	1207	1199	28.6292943054138	35.8131191216697	24.6396869717681	38.278623324473	34.5201144627467	40.6397904021743
179297	0	0	1.04705277970773	17.3726090505424	1.66664473242233	0.996952190971782	0.349017593235909	6.67873532464552	-4.18766810198137	0.0149854928194149	1	col-145	NC_003283.11	9161992	9163005	-	960	protein_coding	Putative cuticle collagen 145 && sp|Q17459|CO145_CAEEL Putative cuticle collagen 145 OS=Caenorhabditis elegans OX=6239 GN=col-145 PE=3 SV=2 && PF01484:Nematode cuticle collagen N-terminal domain	-	0	0	1	16	2	1	0	0	0.0344856118134603	0.570067388377162	0.0545186149085426	0.0323059217907193
176477	1841.40672984485	1761.49498413251	1625.02591410639	2143.34564161067	2005.80693547028	2179.33748946431	1742.64254269459	2109.49668884842	-0.275255983877538	0.0150163372545478	0.181478382774251	acdh-11	NC_003281.10	10566258	10571603	+	1936	protein_coding	Acyl-CoA dehydrogenase family member 11 && sp|Q9XWZ2|ACD11_CAEEL Acyl-CoA dehydrogenase family member 11 OS=Caenorhabditis elegans OX=6239 GN=acdh-11 PE=1 SV=1 && PF00441:Acyl-CoA dehydrogenase, C-terminal domain|PF18158:Adaptive response protein AidB N-terminal domain|PF02770:Acyl-CoA dehydrogenase, middle domain	-	1886	1739	1552	1974	2407	2186	30.1646096420623	28.971018431142	26.5396708435489	34.8754036567103	32.5354477896352	35.018551256783
174554	11989.6472123514	14002.8215414881	13759.3205781392	15645.1202380791	15412.2971630755	16648.1046370378	13250.5964439929	15901.8406793975	-0.263144189717103	0.015032072109838	0.18150025977179	R53.4	NC_003280.10	9967277	9968049	-	663	protein_coding	Putative ATP synthase subunit f%2C mitochondrial && sp|Q22021|ATPK_CAEEL Putative ATP synthase subunit f, mitochondrial OS=Caenorhabditis elegans OX=6239 GN=R53.4 PE=3 SV=1 && PF10206:Mitochondrial F1F0-ATP synthase, subunit f	-	12280	13824	13141	14409	18495	16699	573.516890191249	672.496038118959	656.181610629041	743.357556482039	730.006720531037	781.142570835433
187486	70.2976058053179	45.5821013720317	82.7171695969104	82.5198929900765	102.498651043974	141.567211117993	66.1989589247533	108.861918384014	-0.719128990038832	0.0150420972652893	0.18150025977179	clec-258	NC_003283.11	19788440	19789385	+	881	protein_coding	C-type lectin domain-containing protein && - && PF00059:Lectin C-type domain	-	72	45	79	76	123	142	2.53056770975474	1.64742684565091	2.96865925077506	2.95063256640166	3.65355167332617	4.99880052044364
176706	3506.09308954023	3545.27455115802	3586.15577049896	4719.92072141925	4234.11094271894	3901.07392327258	3545.84113706574	4285.03519580359	-0.273055672598289	0.0150563936074085	0.181533120773106	unc-71	NC_003281.10	12881043	12891738	-	3410	protein_coding	Disintegrin and metalloproteinase domain-containing protein unc-71 && sp|G5EFD5|UNC71_CAEEL Disintegrin and metalloproteinase domain-containing protein unc-71 OS=Caenorhabditis elegans OX=6239 GN=unc-71 PE=1 SV=1 && PF08516:ADAM cysteine-rich|PF07974:EGF-like domain|PF01562:Reprolysin family propeptide|PF00200:Disintegrin|PF01421:Reprolysin (M12B) family zinc metalloprotease	-	3591	3500	3425	4347	5081	3913	32.6078676966744	33.1042077456148	33.2518157309846	43.6026323274286	38.9924808000429	35.5884308177129
174665	2213.39822723133	2129.1906018669	2135.98767060376	2766.58799129888	2509.96696702804	2503.34695153014	2159.52549990066	2593.30063661902	-0.263796578682642	0.0151944685917421	0.182916680222615	ech-4	NC_003280.10	10821031	10822391	+	1268	protein_coding	ACB domain-containing protein && sp|Q5XIC0|ECI2_RAT Enoyl-CoA delta isomerase 2 OS=Rattus norvegicus OX=10116 GN=Eci2 PE=1 SV=1 && PF00378:Enoyl-CoA hydratase/isomerase|PF00887:Acyl CoA binding protein	-	2267	2102	2040	2548	3012	2511	55.3596888719148	53.4666521773711	53.2623203276661	68.7317841759468	62.1615399764783	61.4159012869371
181697	776.202730767052	897.460929236001	633.466931723174	990.238715880918	922.487859395762	1041.81503956551	769.043530575409	984.847204947397	-0.356235494801495	0.01526668438734	0.183645100690042	sgk-1	NC_003284.9	16254843	16262122	-	1635	protein_coding	Serine/threonine-protein kinase sgk-1 && sp|Q2PJ68|SGK1_CAEEL Serine/threonine-protein kinase sgk-1 OS=Caenorhabditis elegans OX=6239 GN=sgk-1 PE=1 SV=1 && PF00069:Protein kinase domain	-	795	886	605	912	1107	1045	15.0560395096303	17.4777490071675	12.2503017377723	19.0789525944944	17.7180496744974	19.8222022877367
175038	3046.22958489711	3273.80781409792	3143.25244468259	3830.66029564461	3520.78699724218	4000.76914236976	3154.42994789254	3784.07214508552	-0.262391903710893	0.0154167911270437	0.18502508463566	Y51H1A.3	NC_003280.10	13872869	13875312	+	775	protein_coding	Uncharacterized protein && - && PF05821:NADH-ubiquinone oxidoreductase ASHI subunit (CI-ASHI or NDUFB8)	-	3120	3232	3002	3528	4225	4013	124.656309590628	134.505233573954	128.238418577352	155.705631963455	142.662904560677	160.590861393949
188356	1454.76989791561	1787.83130936969	446.044484155491	3035.86343158229	3033.29341300865	3328.82336565478	1229.54856381359	3132.66007008191	-1.34920935091939	0.015458119208236	0.185294425391238	cyp-13A5	NC_003280.10	9798277	9800362	-	1665	protein_coding	Putative cytochrome P450 CYP13A5 && sp|Q27514|C13A5_CAEEL Putative cytochrome P450 CYP13A5 OS=Caenorhabditis elegans OX=6239 GN=cyp-13A5 PE=3 SV=1 && PF00067:Cytochrome P450	-	1490	1765	426	2796	3640	3339	27.7098008585081	34.1900712051728	8.47041189623586	57.4381411856773	57.2101645454688	62.1950113782842
174538	390.542254473988	430.497624069188	471.173750868477	549.408761223404	569.159176122227	522.402948069213	430.737876470551	546.990295138282	-0.345583022715	0.0156450234691723	0.187048657116949	ZK1321.4	NC_003280.10	9770749	9773942	-	1668	protein_coding	PDZ domain-containing protein && - && PF15936:Domain of unknown function (DUF4749)|PF00595:PDZ domain	-	400	425	450	506	683	524	7.42549344622278	8.21792961208159	8.93152536175949	10.3760467093109	10.715457261161	9.74290821199246
178784	955.852167825086	1088.90575499853	906.747707226891	1111.84697923472	1260.8167400775	1291.05308730846	983.835210016837	1221.23893554022	-0.312227965140928	0.0157642004615971	0.188329968347763	F59B1.8	NC_003283.11	3641858	3644243	-	1320	protein_coding	CHK domain-containing protein && - && PF07914:Protein of unknown function (DUF1679)	-	979	1075	866	1024	1513	1295	22.9651948558055	26.2666124553003	21.7196653312412	26.5340457135552	29.9951506751363	30.4263045228956
3564816	146.453345427746	219.807022171797	119.364016886681	214.986037000463	242.49680856745	247.244143361002	161.874794828741	234.908996309638	-0.537540393725664	0.0158557203484402	0.188962086198881	ZK1290.14	NC_003280.10	7554092	7554827	-	571	protein_coding	Uncharacterized protein && - && -	-	150	217	114	198	291	248	8.13423143714948	12.2572532426933	6.6096416057182	11.8605964517	13.3365326277149	13.4700417862249
172491	4674.79078605364	4304.97624069188	5397.55707939333	6073.8984392959	6293.25050962674	5304.78260816085	4792.44136871295	5890.64385236116	-0.297774963299748	0.0158705183167971	0.188962086198881	unc-15	NC_003279.8	7376604	7383197	-	3359	protein_coding	Paramyosin && sp|P10567|MYSP_CAEEL Paramyosin OS=Caenorhabditis elegans OX=6239 GN=unc-15 PE=1 SV=2 && PF01576:Myosin tail	-	4788	4250	5155	5594	7552	5321	44.1372745244258	40.808295900423	50.8075009653028	56.9626133476959	58.8353076209796	49.1288530677227
179690	7274.82584521422	7551.43479396658	7122.05300757195	8844.82958285741	8259.05797151888	8868.88669088497	7316.10454891758	8657.59141508709	-0.242811770736398	0.0159037741508553	0.189133132168549	R04F11.2	NC_003283.11	12318627	12320229	+	558	protein_coding	ATP synthase subunit e%2C mitochondrial && - && PF05680:ATP synthase E chain	-	7451	7455	6802	8146	9911	8896	413.467843108872	430.906437488753	403.563237084141	499.32999416348	464.803434286938	494.440396129443
172907	5083.88379761514	4405.25686371035	5575.55605194364	6712.34182190333	5611.592814066	6211.0121497542	5021.56557108971	6178.31559524118	-0.29894523694585	0.015936434546521	0.189377963861158	ZC434.8	NC_003279.8	10348055	10349369	-	1177	protein_coding	putative arginine kinase ZC434.8 && sp|Q27535|KARG2_CAEEL Probable arginine kinase ZC434.8 OS=Caenorhabditis elegans OX=6239 GN=ZC434.8 PE=3 SV=1 && PF00217:ATP:guanido phosphotransferase, C-terminal catalytic domain|PF02807:ATP:guanido phosphotransferase, N-terminal domain	-	5207	4349	5325	6182	6734	6230	136.98483435989	119.17426392673	149.779479685989	179.651143327831	149.720993492931	164.159096895441
184650	356.369807207514	390.993136213427	246.057403231316	448.430471117126	409.161281809683	488.506573576173	331.140115550752	448.699442167661	-0.436945991315516	0.0160057197557742	0.190057320279389	pxmp-4	NC_003282.8	334796	337178	-	744	protein_coding	PeroXisomal Membrane Protein homolog && sp|Q9Y6I8|PXMP4_HUMAN Peroxisomal membrane protein 4 OS=Homo sapiens OX=9606 GN=PXMP4 PE=1 SV=3 && PF02466:Tim17/Tim22/Tim23/Pmp24 family	-	365	386	235	413	491	490	15.1908229836336	16.7333888199858	10.4569274531138	18.9869218870781	17.2700902710287	20.4256795838096
186777	416.903856650982	349.462777185576	167.528444753236	447.344683051468	467.493847444465	469.564481947709	311.298359529932	461.467670814547	-0.566987983245265	0.0160372011342836	0.190143263032784	H25K10.1	NC_003282.8	16202374	16205464	+	1482	protein_coding	Purple acid phosphatase && sp|Q6ZNF0|ACP7_HUMAN Acid phosphatase type 7 OS=Homo sapiens OX=9606 GN=ACP7 PE=2 SV=2 && PF00149:Calcineurin-like phosphoesterase|PF14008:Iron/zinc purple acid phosphatase-like protein C|PF16656:Purple acid Phosphatase, N-terminal domain	-	427	345	160	412	561	471	8.92156503064091	7.50827939123358	3.57421725677969	9.50881635673647	9.90605440119592	9.85657597631014
177935	264.592377406127	299.828933469364	184.28128922856	362.653213930073	329.995657019622	334.975936166519	249.567533368017	342.541602372071	-0.455415134959349	0.0160619483785223	0.190184315833565	F13B12.2	NC_003282.8	10426231	10429130	-	1725	protein_coding	MFS domain-containing protein && sp|Q9NRM0|GTR9_HUMAN Solute carrier family 2, facilitated glucose transporter member 9 OS=Homo sapiens OX=9606 GN=SLC2A9 PE=1 SV=2 && PF00083:Sugar (and other) transporter	-	271	296	176	334	396	336	4.86453761088289	5.53442039422175	3.3777907084071	6.62269592062512	6.00747728800914	6.04092645380545
174581	359.298874116069	366.682682148344	371.703736796243	476.660960824258	459.160623782353	453.613246892161	365.895097686885	463.144943832924	-0.339847599779176	0.0161369216313819	0.190887519104563	R05H5.4	NC_003280.10	10198218	10200006	-	1597	protein_coding	Tyrosine-protein kinase && sp|Q9TTY2|FER_CANLF Tyrosine-protein kinase Fer OS=Canis lupus familiaris OX=9615 GN=FER PE=2 SV=1 && PF07714:Protein tyrosine kinase	-	368	362	355	439	551	455	7.13516920653452	7.31093946244599	7.35923387979165	9.40236381330898	9.02885614966271	8.83608430694188
180018	1238.99530231873	991.6639387382	1275.31028568401	1628.68209848835	1380.8151608119	1395.73306736049	1168.65650891365	1468.41010888692	-0.328955512758862	0.0162090456860701	0.191457146560012	C01G10.7	NC_003283.11	15085747	15086918	+	1070	protein_coding	HpcH_HpaI domain-containing protein && sp|Q5I0K3|CLYBL_RAT Citramalyl-CoA lyase, mitochondrial OS=Rattus norvegicus OX=10116 GN=Clybl PE=2 SV=2 && PF03328:HpcH/HpaI aldolase/citrate lyase family	-	1269	979	1218	1500	1657	1400	36.7230901254023	29.5099482231998	37.6853609170494	47.9495934149015	40.5251640688397	40.5786531651651
176783	1650.0410251526	1526.49392817004	1808.26015055524	2192.20610456532	2036.63986302009	1874.27011902695	1661.59836795929	2034.37202887079	-0.291951074500985	0.0162985329455836	0.192369291034179	mlh-1	NC_003281.10	13509301	13514570	-	2334	protein_coding	DNA_mis_repair domain-containing protein && sp|Q9JK91|MLH1_MOUSE DNA mismatch repair protein Mlh1 OS=Mus musculus OX=10090 GN=Mlh1 PE=1 SV=2 && PF13589:Histidine kinase-, DNA gyrase B-, and HSP90-like ATPase|PF16413:DNA mismatch repair protein Mlh1 C-terminus|PF01119:DNA mismatch repair protein, C-terminal domain	-	1690	1507	1727	2019	2444	1880	22.4205998130102	20.8248524981892	24.4963091421474	29.587816378753	27.4022611488901	24.981031554366
3565192	151.33512360867	124.591077083553	126.693386344635	178.06924276806	196.664078425835	185.433107520751	134.206529012286	186.722142904882	-0.476857262871622	0.0164320209353343	0.193653403750304	trpa-2	NC_003279.8	7183053	7185650	+	1640	protein_coding	TRPA cation channel homolog && sp|Q18297|TRPA1_CAEEL Transient receptor potential cation channel subfamily A member 1 homolog OS=Caenorhabditis elegans OX=6239 GN=trpa-1 PE=2 SV=5 && -	-	155	123	121	164	236	186	2.92650468839396	2.41897175169743	2.44259065137289	3.42040433026297	3.76577359563397	3.51740572862856
190226	108.375475616532	128.642819427734	147.634441938789	206.299732475191	153.331315382855	191.414820666582	128.217578994352	183.681956174876	-0.516663311027848	0.0165038418174503	0.19420799906116	gst-39	NC_003280.10	15171163	15171916	-	702	protein_coding	Glutathione S-Transferase && sp|Q21355|GST4_CAEEL Glutathione S-transferase 4 OS=Caenorhabditis elegans OX=6239 GN=gst-4 PE=2 SV=1 && PF02798:Glutathione S-transferase, N-terminal domain|PF14497:Glutathione S-transferase, C-terminal domain	-	111	127	141	190	184	192	4.89606574281074	5.83493660903273	6.64953335480055	9.25750459757785	6.85909411498929	8.48237536248629
179337	1915.60975819491	1652.09794083964	1994.63554534322	2313.81436791912	2175.80469817736	2276.04185198858	1854.11441479259	2255.22030602835	-0.282400022179768	0.0165418945133961	0.194438937795878	C50F4.16	NC_003283.11	9539845	9541606	-	1473	protein_coding	Nudix hydrolase domain-containing protein && - && -	-	1962	1631	1905	2131	2611	2283	41.2437010522808	35.7125406383209	42.8155375997666	49.4832425511907	46.386347381248	48.0680534082034
182467	29.2906690855491	28.3621964092641	14.6587389159082	34.7452181010849	57.4992432685705	49.8476095485891	24.1038681369071	47.3640236394148	-0.976747882937475	0.0165506053296815	0.194438937795878	ceh-53	NC_003282.8	3498209	3503915	+	743	protein_coding	Homeobox domain-containing protein && sp|Q90277|VSX1_CARAU Visual system homeobox 1 OS=Carassius auratus OX=7957 GN=vsx1 PE=1 SV=1 && PF00046:Homeodomain	Homeobox	30	28	14	32	69	50	1.2502412249293	1.21545462624545	0.623804337514006	1.4731216496422	2.43022412620583	2.08705820451484
259451	118.139031978381	108.384107706831	68.0584306810022	180.240818899378	131.664933861364	137.579402354106	98.1938567887381	149.828385038283	-0.605015633404791	0.0165668270670365	0.194438937795878	F46C5.10	NC_003280.10	8817593	8819028	-	1221	protein_coding	Uncharacterized protein && sp|P52880|YAF1_CAEEL Uncharacterized protein F46C5.1 OS=Caenorhabditis elegans OX=6239 GN=F46C5.1 PE=4 SV=1 && PF17351:Family of unknown function (DUF5380)	-	121	107	65	166	158	138	3.06853499439855	2.82642617997952	1.76240964550362	4.65018115334687	3.38631593338564	3.50523220215765
191449	56.6286268987283	75.9701689533861	58.6349556636327	106.407230434572	104.165295776396	86.734840614545	63.7445838385824	99.1024556085044	-0.637039494424543	0.0165778253850111	0.194438937795878	ZK896.1	NC_003282.8	12872776	12875360	-	1508	protein_coding	CUB_2 domain-containing protein && - && PF02408:CUB-like domain	-	58	75	56	98	125	87	1.19093491041342	1.60409267353941	1.22940748746129	2.22280918014437	2.16917565949108	1.78925105302445
177515	470.603416641156	436.575237585459	405.20942574689	545.065608960769	534.992959107569	576.23836638169	437.462693324502	552.098978150009	-0.335108732980083	0.0165927479566979	0.194438937795878	tes-1	NC_003282.8	7449066	7451445	-	1676	protein_coding	uncharacterized protein && sp|Q90YH9|TES_CHICK Testin OS=Gallus gallus OX=9031 GN=TES PE=2 SV=1 && PF00412:LIM domain|PF06297:PET Domain	-	482	431	387	502	642	578	8.90500972392662	8.29416726317892	7.64444779292169	10.2448864784726	10.0241386457139	10.695650288326
189690	36.1251585388439	39.5044878557608	42.9291639680168	66.233072005193	69.1657563955269	62.8079880312222	39.5196034542071	66.0689388106474	-0.743265600355583	0.0166116676297975	0.194438937795878	Y38H6C.9	NC_003283.11	20520380	20522270	-	979	protein_coding	Non-coding transcript of protein-coding gene Y38H6C.9d && - && PF01827:FTH domain	-	37	39	41	61	83	63	1.17025473321523	1.28484709998229	1.38646954134606	2.13120188096058	2.21861248003712	1.99577339111614
185877	249.947042863352	283.621964092641	237.680980993654	355.052697470461	335.8289135831	319.02470111097	257.083329316549	336.635437388177	-0.388404354029279	0.016614600678223	0.194438937795878	F46G10.4	NC_003284.9	13334046	13336810	+	1602	protein_coding	Lipase_3 domain-containing protein && sp|Q9XTR8|LIP1_CAEEL Lipase ZK262.3 OS=Caenorhabditis elegans OX=6239 GN=ZK262.3 PE=1 SV=1 && PF01764:Lipase (class 3)	-	256	280	227	327	403	320	4.94810409719834	5.63722089450919	4.69107648338905	6.98172419473154	6.58307170281428	6.19499324226527
190070	179.649437058035	187.393083418352	165.434339193821	234.530222182323	252.496676961984	228.302051732538	177.492286556736	238.442983625615	-0.426601459613259	0.0167867083655793	0.195628757371826	pstk-1	NC_003281.10	12466610	12468293	+	805	protein_coding	Phosphoryl Seryl-TRNA (Ser/Sec) Kinase && - && PF08433:Chromatin associated protein KTI12	-	184	185	158	216	303	229	7.07755603902835	7.41217017083269	6.49786037250392	9.17773087374909	9.84992217676824	8.82252651735618
180250	47.8414261730636	61.789070748754	25.1292667129854	81.4341049244176	80.8322695224832	71.7805577499683	44.919921211601	78.015644065623	-0.794409516019038	0.0168273748801058	0.195940966920277	asp-17	NC_003283.11	19035723	19037322	-	1210	protein_coding	Aspartic protease 17 && sp|Q8MYN5|ASP17_CAEEL Aspartic protease 17 OS=Caenorhabditis elegans OX=6239 GN=asp-17 PE=2 SV=1 && PF00026:Eukaryotic aspartyl protease	-	49	61	24	75	97	72	1.25392650898074	1.62597550251838	0.656651649737293	2.1200853286754	2.09784025631549	1.84544240840869
177557	355.393451571329	433.536430827323	290.03361997904	496.205146006118	453.327367218875	475.54619509354	359.654500792564	475.026236106178	-0.400413643924384	0.0169177092684405	0.196425749507592	klo-1	NC_003282.8	7745979	7748071	-	1576	protein_coding	KLOtho (mammalian aging-associated protein) homolog && sp|Q42707|F26G_HELSP Furostanol glycoside 26-O-beta-glucosidase OS=Hellenia speciosa OX=49577 GN=F26G PE=1 SV=1 && PF00232:Glycosyl hydrolase family 1	-	364	428	277	457	544	477	7.15165481735573	8.75905168973349	5.8187905415199	9.91830443483616	9.03293193205497	9.38675615888716
3565253	765.462818769017	656.382259757256	769.583793085179	947.892981320221	857.488714831291	913.208206930152	730.47629053715	906.196634360555	-0.310419905829942	0.0170065911892727	0.197020228504381	fce-2	NC_003283.11	20425301	20431297	+	1134	protein_coding	CAAX prenyl protease 2 homolog && sp|G5EEP3|FACE2_CAEEL CAAX prenyl protease 2 homolog OS=Caenorhabditis elegans OX=6239 GN=fce-2 PE=2 SV=1 && PF02517:CPBP intramembrane metalloprotease	-	784	648	735	873	1029	916	21.4074225871845	18.4302609653137	21.4577140172642	26.3316841298022	23.7458856046097	25.0516185060731
177906	11118.7379848744	11180.7829987663	10872.596064485	13225.9844277911	12754.8321372281	12933.4607734769	11057.3723493753	12971.4257794987	-0.230298847286271	0.0171421825948752	0.197860394542467	tkt-1	NC_003282.8	10243612	10245707	+	1915	protein_coding	Transket_pyr domain-containing protein && sp|Q9D4D4|TKTL2_MOUSE Transketolase-like protein 2 OS=Mus musculus OX=10090 GN=Tktl2 PE=1 SV=1 && PF02779:Transketolase, pyrimidine binding domain|PF02780:Transketolase, C-terminal domain|PF00456:Transketolase, thiamine diphosphate binding domain	-	11388	11038	10384	12181	15306	12973	184.136572195556	185.905031820618	179.516788171349	217.566293195474	209.160167884738	210.099495799144
353402	270.450511223237	291.725448781003	204.175292043007	319.221691303717	370.828452963969	336.969840548462	255.450417349082	342.339994938716	-0.422909163572542	0.0173133006089372	0.198702146231391	M176.11	NC_003280.10	9422269	9423296	+	869	protein_coding	Uncharacterized protein && - && -	-	277	288	195	294	445	338	9.8700957707681	10.6891271881681	7.42889129054058	11.571908781327	13.4006629970825	12.0628601871721
177072	3282.50764885387	3660.74920796717	3417.58027296602	4150.96777501398	4094.11278519546	4066.5679869739	3453.61237659568	4103.88284906111	-0.248888148481395	0.0173743794255331	0.199068719017883	Y54G2A.18	NC_003282.8	2891560	2892495	-	774	protein_coding	Endoplasmic reticulum transmembrane protein && sp|P51572|BAP31_HUMAN B-cell receptor-associated protein 31 OS=Homo sapiens OX=9606 GN=BCAP31 PE=1 SV=3 && PF18035:Bap31/Bap29 cytoplasmic coiled-coil domain|PF05529:Bap31/Bap29 transmembrane region	-	3362	3614	3264	3823	4913	4079	134.498711096974	150.597138856753	139.610588476446	168.943226803557	166.108499253128	163.442920910814
176828	3184.87208523537	3464.23970427441	2567.37341584334	3957.6974993267	3631.61887194827	3803.37260855735	3072.16173511771	3797.56299327744	-0.305612356310223	0.0173864685104233	0.199068719017883	cox-6C	NC_003282.8	126731	127640	+	400	protein_coding	COX6C domain-containing protein && - && -	-	3262	3420	2452	3645	4358	3815	252.513929054958	275.762779693507	202.940928399851	311.684344595213	285.110548525714	295.793019915826
177010	688.330723510404	701.964361129288	776.913162543133	930.520372269679	798.322826830298	978.010099343318	722.402749060941	902.284432814432	-0.32009511306378	0.0174775460324949	0.199674280455728	test-1	NC_003282.8	2136951	2146467	+	839	protein_coding	Thyroglobulin type-1 domain-containing protein && sp|Q9VCR3|COW_DROME Proteoglycan Cow OS=Drosophila melanogaster OX=7227 GN=Cow PE=1 SV=3 && PF10591:Secreted protein acidic and rich in cysteine Ca binding region|PF00086:Thyroglobulin type-1 repeat	-	705	693	742	857	958	981	26.0188759331085	26.6404040353805	29.2786543587175	34.9378606798018	29.8806196418882	36.2627233678519
3565829	754.722906770982	889.35744454764	660.690303995575	920.748279678749	933.321050156507	1065.74189214883	768.256885104732	973.27040732803	-0.34101236886438	0.0175213007793771	0.199882999291134	mpst-3	NC_003283.11	14895647	14899019	+	1294	protein_coding	Sulfurtransferase && sp|P91247|THT1_CAEEL Putative thiosulfate sulfurtransferase mpst-4 OS=Caenorhabditis elegans OX=6239 GN=mpst-4 PE=2 SV=1 && PF00581:Rhodanese-like domain	-	773	878	631	848	1120	1069	18.4972255251074	21.8841545387979	16.1437435951481	22.4150144672566	22.650082979005	25.6210426418143
3565208	33.196091630289	29.3751319953093	37.6939000694781	65.1472839395341	60.8325327334152	48.8506573576173	33.4217078983588	58.2768246768555	-0.80256933658485	0.017559180218761	0.200169550081022	C08G5.7	NC_003280.10	756195	765319	-	969	protein_coding	Uncharacterized protein && - && -	-	34	29	36	60	73	49	1.08646693581575	0.965258765727215	1.22995123248007	2.11789741811949	1.97144712734296	1.56828747268879
175270	4171.96763341838	4212.79910236177	4020.68267407767	5015.25507527847	4818.26992143297	4810.29432143885	4135.14980328594	4881.27310605009	-0.239236439138127	0.017611548479635	0.200620733080286	uaf-1	NC_003281.10	1062794	1076555	-	1715	protein_coding	Splicing factor U2AF 65 kDa subunit && sp|P90978|U2AF2_CAEEL Splicing factor U2AF 65 kDa subunit OS=Caenorhabditis elegans OX=6239 GN=uaf-1 PE=2 SV=2 && PF00076:RNA recognition motif. (a.k.a. RRM, RBD, or RNP domain)	-	4273	4159	3840	4619	5782	4825	77.1489718233881	78.2157707701427	74.1269734047463	92.1215603585112	88.2266956691386	87.2542447432138
3565338	3726.74946331803	3245.44561768865	3039.59421949153	4340.98068650429	3932.4482461505	3891.10440136286	3337.26310016607	4054.84444467255	-0.280745055151344	0.0176666924441349	0.201102857531713	cox-7C	NC_003279.8	9773172	9774012	+	389	protein_coding	Cytochrome c oxidase polypeptide VIIc && - && -	-	3817	3204	2903	3998	4719	3903	303.832294034059	265.651602140139	247.062369796134	351.536671269701	317.458110544056	311.173296244756
185268	1082.77840052913	1421.14862722134	1404.09777758806	1621.08158202874	1588.31242999848	1648.95892386733	1302.67493511285	1619.45097863152	-0.3142069927537	0.0177322783764904	0.201296575492842	F35C8.5	NC_003284.9	5365813	5367619	+	951	protein_coding	Cholesterol 25-hydroxylase-like protein && sp|Q20027|C25HL_CAEEL Cholesterol 25-hydroxylase-like protein OS=Caenorhabditis elegans OX=6239 GN=F35C8.5 PE=1 SV=1 && PF04116:Fatty acid hydroxylase superfamily	-	1109	1403	1341	1493	1906	1654	36.1087457485391	47.582437681479	46.6828572283662	53.6978303373566	52.4479394400919	53.9396791337284
181671	926.561498739537	990.651003152155	877.430229395074	1174.82268704293	1061.65269455303	1185.37615506545	931.547577095589	1140.61717888714	-0.29147915656517	0.0177333060799903	0.201296575492842	acl-1	NC_003284.9	15849885	15852001	+	1238	protein_coding	Putative 1-acyl-sn-glycerol-3-phosphate acyltransferase acl-1 && sp|Q93841|PLC1_CAEEL Putative 1-acyl-sn-glycerol-3-phosphate acyltransferase acl-1 OS=Caenorhabditis elegans OX=6239 GN=acl-1 PE=3 SV=2 && PF01553:Acyltransferase	-	949	978	838	1082	1274	1189	23.7359676732963	25.4793147351651	22.4095193793962	29.8940023048832	26.9299058068433	29.7861642720506
177862	782.060864584161	872.137539584872	409.397636865721	922.919855810066	951.654142213153	1014.89733040927	687.865347011585	963.157109477498	-0.485242572355949	0.0178273909675033	0.201906465499103	ent-7	NC_003282.8	10017425	10021290	+	1478	protein_coding	Equilibrative Nucleoside Transporter && sp|Q99808|S29A1_HUMAN Equilibrative nucleoside transporter 1 OS=Homo sapiens OX=9606 GN=SLC29A1 PE=1 SV=3 && PF01733:Nucleoside transporter	-	801	861	391	850	1142	1018	16.7810625468674	18.7887657033061	8.75813210439814	19.6707962159914	20.219840289761	21.3612525356117
173391	523.326620995144	715.132523747875	326.680467268811	776.338466946115	767.489899280485	662.973206996235	521.713204003943	735.600524407612	-0.495341881014691	0.0180291073213049	0.203749695563392	C23H3.9	NC_003280.10	71672	79266	-	4635	protein_coding	Lactamase_B domain-containing protein && - && -	-	536	706	312	715	921	665	3.58076999169827	4.91274809550056	2.22850710903293	5.27635187947794	5.19991138700507	4.44964411460522
3896769	116.186320706011	103.319429776605	116.222858547558	171.554514374106	165.831150876022	138.576354545078	111.909536343391	158.654006598402	-0.503590922073407	0.018092940212169	0.204176877818764	C46G7.5	NC_003282.8	6010192	6011645	-	564	protein_coding	Uncharacterized protein && - && -	-	119	102	111	158	199	139	6.5332493135091	5.83298152891578	6.5155794234793	9.58198376208421	9.23336541855317	7.64344362367656
174548	3597.87051934162	3063.11721220053	2917.08904426572	4234.57345606972	3721.61768749907	3735.57985957127	3192.69225860262	3897.25700104669	-0.287403948324486	0.0181343988883543	0.204204006434118	C05C10.3	NC_003280.10	9934398	9936893	-	1720	protein_coding	putative succinyl-CoA_3-ketoacid coenzyme A transferase%2C mitochondrial && sp|Q09450|SCOT_CAEEL Probable succinyl-CoA:3-ketoacid coenzyme A transferase, mitochondrial OS=Caenorhabditis elegans OX=6239 GN=C05C10.3 PE=3 SV=1 && PF01144:Coenzyme A transferase	-	3685	3024	2786	3900	4466	3747	66.3392289341338	56.705198272349	53.6243243789583	77.5556795815442	67.9479444227585	67.5629519719954
178555	730.314015866358	705.003167887423	931.876973939876	1156.36428992673	982.487069762966	894.266115301688	789.064719231219	1011.03915833046	-0.357444451995582	0.0181784494821894	0.204406565288619	F33E11.2	NC_003283.11	297947	300005	+	1020	protein_coding	Uncharacterized protein && - && -	-	748	696	890	1065	1179	897	22.7071589585493	22.0078998585805	28.886771307275	35.7130452130399	30.2482103421985	27.2737993847296
3565684	153.28783488104	230.949313618294	154.963811396743	267.10386415209	224.163716510804	262.198426225579	179.733653298693	251.155335629491	-0.48123974834482	0.0181981016254257	0.204413352683707	viro-2	NC_003281.10	7128901	7132056	+	1915	protein_coding	WH1 domain-containing protein && sp|P41993|YKC2_CAEEL Uncharacterized protein B0280.2 OS=Caenorhabditis elegans OX=6239 GN=B0280.2 PE=4 SV=3 && -	-	157	228	148	246	269	263	2.5385881484635	3.84003870765545	2.55859829057777	4.39383532764852	3.67594963811541	4.25932069645995
259512	515.515775905664	558.127507910877	427.197534120752	603.698164506349	628.32506412322	676.93053766984	500.280272645764	636.317922099803	-0.346760340732482	0.0182115173939144	0.204413352683707	F42A10.9	NC_003281.10	6164573	6171177	+	602	protein_coding	Gamma-glutamylcyclotransferase family protein && sp|Q9W0Y2|YS11_DROME Putative gamma-glutamylcyclotransferase CG2811 OS=Drosophila melanogaster OX=7227 GN=CG2811 PE=2 SV=2 && PF06094:Gamma-glutamyl cyclotransferase, AIG2-like	-	528	551	408	556	754	679	27.1580638706902	29.5205633485112	22.4374160051431	31.5904453094055	32.776373933056	34.9805515947881
176709	353.440740298959	425.432946138962	426.150481341044	559.180853814334	471.660459275521	512.433426159496	401.674722592989	514.424913083117	-0.356152691117479	0.0182181478421409	0.204413352683707	Y37D8A.16	NC_003281.10	12915118	12918675	-	676	protein_coding	Uncharacterized protein && - && -	-	362	420	407	515	566	514	16.5814783680638	20.0388192448308	19.9322755144308	26.0578140545182	21.9106764768533	23.5814113142197
176994	242.136197773873	263.363252371738	261.763194926931	332.251148091624	363.328551668069	304.070418246393	255.754215024181	333.216706002029	-0.38316348429363	0.0182561816705011	0.204640017661401	tsen-54	NC_003282.8	1948191	1953317	+	1231	protein_coding	tRNA_int_end_N2 domain-containing protein && - && -	-	248	260	250	306	436	305	6.23813834471629	6.81215982064805	6.72343365981354	8.50238606872843	9.26860741515824	7.68413801813371
174341	1667.61542660393	1708.82233365816	983.182560145555	1547.24799356394	2362.46890820866	2057.70932216576	1453.20677346922	1989.14207464612	-0.453163503467674	0.0182644412040012	0.204640017661401	efl-3	NC_003280.10	8412671	8416857	+	2184	protein_coding	Transcription factor efl-3 && sp|Q20619|EFL3_CAEEL Transcription factor efl-3 OS=Caenorhabditis elegans OX=6239 GN=efl-3 PE=2 SV=2 && PF02319:E2F/DP family winged-helix DNA-binding domain	E2F	1708	1687	939	1425	2835	2064	24.2156765117396	24.9133415452598	14.2338415353139	22.3171985834466	33.9692908276304	29.3096362971624
173294	484.272395547745	422.394139380827	426.150481341044	616.727621294256	536.659603839992	534.366374360875	444.272338756539	562.584533165041	-0.339352837478237	0.0183106906159815	0.205011772307127	pes-7	NC_003279.8	14263297	14271321	+	4281	protein_coding	Patterned Expression Site && sp|Q13576|IQGA2_HUMAN Ras GTPase-activating-like protein IQGAP2 OS=Homo sapiens OX=9606 GN=IQGAP2 PE=1 SV=4 && PF03836:RasGAP C-terminus|PF00307:Calponin homology (CH) domain|PF00616:GTPase-activator protein for Ras-like GTPase	-	496	417	407	568	644	536	3.58754884482399	3.14166852124216	3.14744644890334	4.53816785701791	3.93664896999035	3.88304954838414
179452	1.95271127236994	1.01293558604515	2.09410555941545	6.51472839395341	13.3331578593787	7.97561752777425	1.68658413927685	9.27450126036878	-2.4691458560967	0.0183174907940335	1	col-13	NC_003283.11	10420788	10421902	-	1063	protein_coding	Cuticle collagen 13 && sp|P20631|COL13_CAEEL Cuticle collagen 13 OS=Caenorhabditis elegans OX=6239 GN=col-13 PE=3 SV=1 && PF01391:Collagen triple helix repeat (20 copies)|PF01484:Nematode cuticle collagen N-terminal domain	-	2	1	2	6	16	8	0.0582583399261505	0.0303414456155212	0.0622882170102011	0.19306139211268	0.393888017401324	0.233404966465404
174404	474.508839185896	501.403115092348	342.386258964426	537.465092501156	566.659209023594	622.098167166392	439.432737747557	575.407489563714	-0.388509173403567	0.0183492938210751	0.205247079185205	F07H5.4	NC_003280.10	8786457	8787119	+	617	pseudogene	- && - && -	-	486	495	327	495	680	624	24.3900381328752	25.8755487215608	17.5457427236328	27.4408451131308	28.8409658122339	31.3655419603119
172958	1840.43037420867	1748.32682151393	1967.41217307082	2448.45208806082	2143.30512589512	2135.47159306156	1852.05645626447	2242.40960233917	-0.275646472326835	0.0183709613142948	0.205247079185205	cdc-26	NC_003279.8	10639076	10640233	-	979	protein_coding	Anaphase-promoting complex subunit CDC26 && sp|G4RT11|CDC26_CAEEL Anaphase-promoting complex subunit CDC26 OS=Caenorhabditis elegans OX=6239 GN=cdc-26 PE=3 SV=2 && -	-	1885	1726	1879	2255	2572	2142	59.6197343813707	56.8627203735752	63.5408845899818	78.7845941240348	68.7502566103068	67.8562952979488
176394	4481.47237008901	3712.40892285547	4087.69405197896	5534.26177066342	4905.76876988514	4545.10503864035	4093.85844830781	4995.04519306297	-0.286884932363273	0.0183879001566004	0.205290108082871	ZK632.9	NC_003281.10	9824877	9825432	-	452	protein_coding	Uncharacterized protein && sp|P34654|YOT9_CAEEL Uncharacterized protein ZK632.9 OS=Caenorhabditis elegans OX=6239 GN=ZK632.9 PE=4 SV=3 && -	-	4590	3665	3904	5097	5887	4559	314.438434090128	261.520102359029	285.943706590617	385.703559100672	340.833011645936	312.812808730384
176894	170.86223633237	203.600052795075	328.774572828226	274.704380611702	374.995064795025	363.8875497047	234.412287318557	337.862331703809	-0.530068477773643	0.0184314009822107	0.205379729007988	K11H12.4	NC_003282.8	674035	675883	-	1293	protein_coding	Uncharacterized protein && - && PF03409:Transmembrane glycoprotein	-	175	201	314	253	450	365	4.19083823850045	5.01380069183999	8.03970829470183	6.69267049927712	9.10751803576582	8.75482984954991
171957	1414.73931683202	1376.57946143536	962.2415045514	1630.85367461967	1616.64539044966	1535.30637409654	1251.18676093959	1594.26847972196	-0.349299074281109	0.0187077307584772	0.207825399913224	mpc-2	NC_003279.8	3827219	3828126	+	509	protein_coding	putative mitochondrial pyruvate carrier 2 && sp|O01578|MPC2_CAEEL Probable mitochondrial pyruvate carrier 2 OS=Caenorhabditis elegans OX=6239 GN=mpc-2 PE=3 SV=2 && PF03650:Mitochondrial pyruvate carriers	-	1449	1359	919	1502	1940	1540	88.1479014045488	86.1134934003092	59.7732537648471	100.932167073772	99.7401457816009	93.8331528003917
188447	308.528381034451	346.423970427441	397.880056288936	461.459927905033	429.161018598751	462.585816610907	350.944135916942	451.06892103823	-0.362169318222844	0.0190792773388167	0.211497287300174	fbxa-59	NC_003281.10	939941	943476	-	1861	protein_coding	F-box domain-containing protein && sp|Q09336|FB224_CAEEL F-box A protein 224 OS=Caenorhabditis elegans OX=6239 GN=fbxa-224 PE=3 SV=3 && PF00646:F-box domain|PF01827:FTH domain	-	316	342	380	425	515	464	5.25777604726313	5.92719569464818	6.75999526574439	7.81124041032651	7.24180634357428	7.73258989922514
189623	97.635563618497	80.0219112975667	79.5760112577872	134.637720141704	115.831808903352	126.612928253416	85.7444953912836	125.694152432824	-0.548811493769592	0.0190921942379858	0.211497287300174	best-20	NC_003282.8	3756221	3759940	+	1604	protein_coding	Bestrophin homolog && sp|P34672|BST24_CAEEL Bestrophin homolog 24 OS=Caenorhabditis elegans OX=6239 GN=best-24 PE=3 SV=1 && PF01062:Bestrophin, RFP-TM, chloride channel	-	100	79	76	124	139	127	1.93044312161777	1.58851844043306	1.5686223428367	2.64420284883172	2.26775684956232	2.45557230967861
179747	3144.84150415179	3608.07655749282	1721.3547698395	3897.97915571546	3734.95084535845	3933.97334557465	2824.7576104947	3855.63444888285	-0.448700527666543	0.0192390778775074	0.212673837622679	papl-1	NC_003283.11	12757565	12759760	-	1503	protein_coding	Purple acid phosphatase && sp|Q8BX37|ACP7_MOUSE Acid phosphatase type 7 OS=Mus musculus OX=10090 GN=Acp7 PE=2 SV=2 && PF16656:Purple acid Phosphatase, N-terminal domain|PF00149:Calcineurin-like phosphoesterase|PF14008:Iron/zinc purple acid phosphatase-like protein C	-	3221	3562	1644	3590	4482	3946	66.3579740568746	76.4371468578065	36.2119574108287	81.6982804101402	78.0367048367546	81.4238194881777
176605	1205.79921068844	1248.94957759367	1138.1463715423	1510.33119933153	1359.14877929041	1474.49229044726	1197.63171994147	1447.9907563564	-0.27331607578959	0.0193562880752308	0.213518097572483	elb-1	NC_003281.10	11718834	11719450	-	521	protein_coding	ELongin B && - && -	-	1235	1233	1087	1391	1631	1479	73.3990786437141	76.3299339691088	69.0718342410404	91.3202000651784	81.9223286748557	88.0407677453644
175529	2694.74155587052	3008.41869055409	3089.8527529175	3615.67425864414	3392.45535284566	3493.32047716512	2931.00433311404	3500.48336288498	-0.256122572937519	0.0194095190854192	0.213954825280313	har-1	NC_003281.10	4152054	4152915	+	698	protein_coding	Hemiasterlin resistant protein 1 && sp|Q09254|HAR1_CAEEL Hemiasterlin resistant protein 1 OS=Caenorhabditis elegans OX=6239 GN=har-1 PE=4 SV=1 && PF06747:CHCH domain	-	2760	2970	2951	3330	4071	3504	122.437663569151	137.236792789711	139.966130147651	163.179748134322	152.627127536511	155.690475582368
181678	333.91362757526	302.867740227499	272.233722724009	368.082154258368	358.328617470802	470.561434138681	303.005030175589	398.990735289284	-0.395870721357985	0.0195612136600735	0.214871987025149	mec-5	NC_003284.9	15944009	15948952	+	1128	protein_coding	Uncharacterized protein && - && PF01391:Collagen triple helix repeat (20 copies)	-	342	299	260	339	430	472	9.38811455974837	8.54932096640107	7.63085878425504	10.2794066308435	9.97574655773332	12.9773575193357
175419	179.649437058035	180.302534316036	226.163400416869	281.219109005656	255.829966426828	248.241095551974	195.37179059698	261.763390328153	-0.422059089553141	0.0196496860368601	0.215614485789861	mec-12	NC_003281.10	3131574	3139234	-	1612	protein_coding	Detyrosinated tubulin alpha-3 chain && sp|P91910|TBA3_CAEEL Tubulin alpha-3 chain OS=Caenorhabditis elegans OX=6239 GN=mec-12 PE=1 SV=1 && PF00091:Tubulin/FtsZ family, GTPase domain|PF03953:Tubulin C-terminal domain	-	184	178	216	259	307	249	3.53438747606564	3.56143070142384	4.43606480498705	5.49556278869795	4.98378603779332	4.79057540003321
176230	1064.22764344162	1015.97439280328	1128.72289652493	1372.43611499285	1251.65019404917	1264.13537815222	1069.64164425661	1296.07389573141	-0.276710597136143	0.0196562995460602	0.215614485789861	aak-1	NC_003281.10	8756990	8761090	-	2337	protein_coding	5'-AMP-activated protein kinase catalytic subunit alpha-1 && sp|P45894|AAPK1_CAEEL 5'-AMP-activated protein kinase catalytic subunit alpha-1 OS=Caenorhabditis elegans OX=6239 GN=aak-1 PE=2 SV=2 && PF00069:Protein kinase domain	-	1090	1003	1078	1264	1502	1268	14.4420604882826	13.8424114503068	15.2710611696678	18.4997478538827	16.8188877212079	16.8272796223392
184804	44.9123592645086	29.3751319953093	38.7409528491859	77.090952661782	51.6659867050924	65.7988446041376	37.6761480363346	64.8519279903373	-0.77753806118717	0.0197676768608603	0.216684681509053	his-63	NC_003282.8	11406451	11406861	-	411	protein_coding	Histone H3 && sp|P08898|H3_CAEEL Histone H3 OS=Caenorhabditis elegans OX=6239 GN=his-2 PE=1 SV=4 && PF00125:Core histone H2A/H2B/H3/H4	-	46	29	37	71	62	66	3.46559161278456	2.27575606810139	2.9803623640246	5.90872767515015	3.94762525469155	4.98029976802913
186511	7.81084508947976	11.1422914464966	8.37642223766181	43.4315226263561	17.4997696904345	12.9603784826332	9.10985292454607	24.6305569331412	-1.42576913593239	0.019898781109912	0.217817362519246	nhx-6	NC_003280.10	1670829	1674401	+	2019	protein_coding	Sodium/hydrogen exchanger && sp|Q8T5S1|NHX2_CAEEL Na(+)/H(+) exchanger protein 2 OS=Caenorhabditis elegans OX=6239 GN=nhx-2 PE=2 SV=1 && PF00999:Sodium/hydrogen exchanger family	-	8	11	8	40	21	13	0.122691659913815	0.175721903705938	0.131178553109151	0.67764325512887	0.272188032827196	0.199691879122425
174521	5706.79869350115	6455.43848986573	6608.99714551517	7021.79142061612	7357.4031712784	8164.04149186792	6257.07810962735	7514.41202792081	-0.264230073358307	0.0199665323461959	0.218170571897203	ZK1320.3	NC_003280.10	9659246	9660419	-	670	protein_coding	Uncharacterized protein && sp|Q09365|YS23_CAEEL Uncharacterized protein ZK1320.3 OS=Caenorhabditis elegans OX=6239 GN=ZK1320.3 PE=1 SV=1 && PF17303:Family of unknown function (DUF5352)	-	5845	6373	6312	6467	8829	8189	270.128922888848	306.788198478959	311.889932083431	330.145594086726	344.844072377927	379.061292242436
176533	609.245916979422	781.986272426854	462.797328630815	790.45371179968	759.989997984585	906.229541593349	618.009839345697	818.891083792538	-0.405522790290993	0.0201377071299916	0.219499784504679	Y48A6B.7	NC_003281.10	11025239	11026566	-	581	protein_coding	CMP/dCMP-type deaminase domain-containing protein && sp|O34598|GUAD_BACSU Guanine deaminase OS=Bacillus subtilis (strain 168) OX=224308 GN=guaD PE=1 SV=1 && PF00383:Cytidine and deoxycytidylate deaminase zinc-binding region	-	624	772	442	728	912	909	33.2559862074826	42.8559080277777	25.185774190512	42.8580783551023	41.0775711916757	48.522271241744
180298	542.853733718844	618.903643073585	821.936432070565	771.995314683479	906.65473443775	892.272210919745	661.231269620998	856.974086680325	-0.375216681608747	0.0201504328501044	0.219499784504679	clec-49	NC_003283.11	19748961	19751226	-	1057	protein_coding	C-type LECtin && sp|Q5IS41|NCAN_PANTR Neurocan core protein OS=Pan troglodytes OX=9598 GN=NCAN PE=2 SV=1 && PF00059:Lectin C-type domain	-	556	611	785	711	1088	895	16.2877531361745	18.643856704978	24.5869035597196	23.0076393454775	26.9364252127127	26.2604049220303
188169	85.9192959842774	122.565205911463	109.940541869311	152.010329192246	148.331381185588	154.527589600626	106.141681255017	151.62309999282	-0.515147420623429	0.0201866934045341	0.219606033305703	cgt-1	NC_003283.11	15886719	15888851	-	1562	protein_coding	Ceramide glucosyltransferase 1 && sp|O18037|CGT1_CAEEL Ceramide glucosyltransferase 1 OS=Caenorhabditis elegans OX=6239 GN=cgt-1 PE=1 SV=2 && PF13506:Glycosyl transferase family 21	-	88	121	105	140	178	155	1.74446803778868	2.49846847593161	2.2254479326484	3.06566329216912	2.98211937118174	3.07754235752819
177521	179.649437058035	130.668690599824	120.411069666388	237.787586379299	177.497664002979	197.396533812413	143.576399108082	204.22726139823	-0.504361473300508	0.0201881869199811	0.219606033305703	his-61	NC_003282.8	7485834	7486217	-	384	protein_coding	Histone H2A && sp|P09588|H2A_CAEEL Histone H2A OS=Caenorhabditis elegans OX=6239 GN=his-3 PE=1 SV=2 && PF16211:C-terminus of histone H2A|PF00125:Core histone H2A/H2B/H3/H4	-	184	129	115	219	213	198	14.8370640922339	10.8349776378114	9.91461339636983	19.506993446031	14.5155812193995	15.991431286406
179381	1135.50160488312	1318.84213303078	958.053293432569	1403.92396889696	1477.4805552924	1371.80621477717	1137.46567711549	1417.73691298884	-0.317799391701431	0.0202057386452262	0.21964464060223	fshr-1	NC_003283.11	9889837	9894850	+	3145	protein_coding	G_PROTEIN_RECEP_F1_2 domain-containing protein && sp|P16582|LSHR_PIG Lutropin-choriogonadotropic hormone receptor OS=Sus scrofa OX=9823 GN=LHCGR PE=2 SV=1 && PF13855:Leucine rich repeat|PF00001:7 transmembrane receptor (rhodopsin family)	-	1163	1302	915	1293	1773	1376	11.4503942197396	13.3524164100055	9.63184782732703	14.0622664516058	14.7527891992897	13.5691034812936
3565081	7126.4197885141	7098.6525870044	6444.60985910105	8295.42082163401	7799.89734773653	8333.52336433312	6889.89407820652	8142.94717790122	-0.24097314331186	0.020356780992175	0.22113328714907	cox-6B	NC_003281.10	2786202	2786754	+	443	protein_coding	Cytochrome OXidase assembly protein && sp|Q01519|COX12_YEAST Cytochrome c oxidase subunit 12, mitochondrial OS=Saccharomyces cerevisiae (strain ATCC 204508 / S288c) OX=559292 GN=COX12 PE=1 SV=2 && PF02297:Cytochrome oxidase c subunit VIb	-	7299	7008	6155	7640	9360	8359	510.177159568391	510.222845324171	459.974228179174	589.884629417813	552.914747316253	585.199531012816
173392	314.38651485156	342.37222808326	320.398150590564	436.486802394879	402.494702879994	401.771732961628	325.718964508462	413.5844127455	-0.343922396331572	0.0203713407233883	0.221138304904546	egl-26	NC_003280.10	69654	71279	+	1304	protein_coding	Egg-laying defective protein 26 && - && PF04970:Lecithin retinol acyltransferase	-	322	338	306	402	483	403	7.64609437881992	8.36004552222628	7.76878322570712	10.544498012007	9.69294147269671	9.58475078404407
181028	164.027746879075	203.600052795075	131.928650243173	237.787586379299	228.33032834186	223.317290777679	166.518816639108	229.811735166279	-0.463831628153275	0.0203902628026458	0.221190637843916	F27D9.2	NC_003284.9	7672993	7676305	+	1675	protein_coding	MFS domain-containing protein && sp|Q0VA82|MFSD8_DANRE Major facilitator superfamily domain-containing protein 8 OS=Danio rerio OX=7955 GN=mfsd8 PE=2 SV=1 && PF07690:Major Facilitator Superfamily	-	168	201	126	219	274	224	3.10567384399154	3.87035480271588	2.49037588355591	4.47205103479159	4.28076909419195	4.14750174440374
179754	257.757887952832	206.63885955321	139.258019701128	237.787586379299	301.662696568443	319.02470111097	201.218255735723	286.158328019571	-0.50783309514372	0.0204098549832511	0.221250162589686	ugt-4	NC_003283.11	12793014	12795336	-	1738	protein_coding	UDP-glucuronosyltransferase && sp|Q21706|UGT47_CAEEL Putative UDP-glucuronosyltransferase ugt-47 OS=Caenorhabditis elegans OX=6239 GN=ugt-47 PE=1 SV=2 && PF00201:UDP-glucoronosyl and UDP-glucosyl transferase	-	264	204	133	219	362	320	4.70343913986061	3.78573254580955	2.5334424144664	4.30994561753505	5.45060674712794	5.71022967440101
172195	10080.8719436098	10391.7061772372	10389.9047330398	12161.9121234454	11673.179705886	12260.518044571	10287.4942846289	12031.8699579675	-0.22594250814747	0.0205065595272675	0.221991644406293	atp-3	NC_003279.8	5428545	5429819	-	932	protein_coding	ATP synthase subunit O%2C mitochondrial && sp|Q24439|ATPO_DROME ATP synthase subunit O, mitochondrial OS=Drosophila melanogaster OX=7227 GN=ATPsynO PE=2 SV=2 && PF00213:ATP synthase delta (OSCP) subunit	-	10325	10259	9923	11201	14008	12298	343.032700322407	355.024766819226	352.481434532154	411.072413125274	393.320218526454	409.23422439375
179867	581.907959166242	818.45195352448	501.538281480001	856.686783804873	838.322300408434	798.558704968397	633.966064723574	831.189263060568	-0.390584790134678	0.0205622338482649	0.22227443265153	F35E12.9	NC_003283.11	13741321	13745127	-	2403	protein_coding	CUB_2 domain-containing protein && - && -	-	596	808	479	789	1006	801	7.67986990085993	10.8449392446748	6.59919423067065	11.2305410594153	10.9554510058415	10.3378949730302
178971	27203.2207353856	24372.2431358323	24781.6451901225	28941.680890138	27449.6387429959	38263.025089497	25452.3696871135	31551.448240877	-0.309884919203307	0.0205849622038452	0.22227443265153	col-140	NC_003283.11	5835855	5836834	-	932	protein_coding	Col_cuticle_N domain-containing protein && sp|P18835|COL19_CAEEL Cuticle collagen 19 OS=Caenorhabditis elegans OX=6239 GN=col-19 PE=3 SV=2 && PF01391:Collagen triple helix repeat (20 copies)|PF01484:Nematode cuticle collagen N-terminal domain	-	27862	24061	23668	26655	32940	38380	925.67332652619	832.659217705176	840.726654490277	978.228298531755	924.897772577198	1277.15153132478
183188	174.76765887711	166.121436111404	98.4229612925262	225.843917657052	215.830492848692	190.41786847561	146.43735209368	210.697426327118	-0.52317121256241	0.0205893631673258	0.22227443265153	C33H5.13	NC_003282.8	7791704	7792263	-	504	protein_coding	Uncharacterized protein && - && -	-	179	164	94	208	259	191	10.9972441925874	10.4950097163592	6.17456668660051	14.1159543788631	13.4479250107738	11.7532020229093
[truncated: 334 more rows]

## Sheet: GO of downregulated genes
Category	GOID	Description	GeneRatio	BgRatio	pvalue	padj	geneID	geneName	Count
[truncated: 260 more rows]

## Sheet: Up in MProPow2
gene_id	1_MProPow2	2_MProPow2	3_MProPow2	1_Ctrl	2_Ctrl	3_Ctrl	MProPow2	Ctrl	log2FoldChange	pvalue	padj	gene_name	gene_chr	gene_start	gene_end	gene_strand	gene_length	gene_biotype	gene_description	Family	1_MProPow2_count	2_MProPow2_count	3_MProPow2_count	1_Ctrl_count	2_Ctrl_count	3_Ctrl_count	1_MProPow2_fpkm	2_MProPow2_fpkm	3_MProPow2_fpkm	1_Ctrl_fpkm	2_Ctrl_fpkm	3_Ctrl_fpkm
[truncated: 1,210 more rows]

[truncated: 1 more sheets: GO of upregulated genes]
